# Supplementary material for: Globetrotting strangles: the unbridled national and international transmission of Streptococcus equi between horses
Source: Microb Genom. 2021 Mar 8;7(3):mgen000528. doi: 10.1099/mgen.0.000528 (PMC8190609; doi:10.1099/mgen.0.000528)
Supplement: Supplementary material 2 [file mgen-7-0528-s002.xlsx]

## Sheet: Table S1
Table S1. Metadata and DNA sequence accession numbers for each of the genomes for the 670 isolates of S. equi in the study collection. Individual outbreaks were assigned based on the recovery of at least one isolate with a unique geographical origin or from the same location, but separated by a time period of at least six months to account for some outbreaks requiring extensive efforts to identif…
ID	COUNTRY	LATITUDE	LONGITUDE	LOCATION	DAY	MONTH	YEAR	Outbreak	BAPS cluster	ST	SEM	Biosample #	Accession #
NCTC9682	UK	55.3781	-3.43597	ND			1955	ND	4	179	43	ERS003416	ERR045957
UK231350	UK	51.2787	0.521725	Kent	20	2	2003	74	6	179	8	ERS044215	ERR059715
UK237364	UK	52.1872	0.97078	Suffolk	12	12	2003	142	1	179	11	ERS044216	ERR059716
Can303	Canada	56.1304	-106.347		11	8	1999	ND	1	179	28	ERS044217	ERR059717
UK806841	UK	51.1051	-2.92623	Somerset	12	6	2008	129	1	179	28	ERS044218	ERR059718
USACF32	USA	40.7128	-74.006	New York			1981	29	1	179	2	ERS044219	ERR059719
Aus181063	Australia	-25.2744	133.775		27	9	1999	16	4	179	15	ERS044220	ERR059720
UK731	UK	53.3042	-0.65203	Lincolnshire	3	9	2007	91	4	179	54	ERS044221	ERR059721
UK917	UK	53.3042	-0.65203	Lincolnshire	8	4	2008	91	4	179	54	ERS044222	ERR059722
UK868	UK	53.3042	-0.65203	Lincolnshire	7	12	2007	91	4	179	56	ERS044223	ERR059723
UK484	UK	53.3042	-0.65203	Lincolnshire	12	2	2008	91	4	179	53	ERS044224	ERR059724
UK918	UK	53.3042	-0.65203	Lincolnshire	12	2	2008	91	4	179	53	ERS044225	ERR059725
UK063d	UK	53.3042	-0.65203	Lincolnshire	8	4	2008	91	4	179	16	ERS044226	ERR059726
UK054b	UK	53.3042	-0.65203	Lincolnshire	2	2	2007	91	4	179	44	ERS044227	ERR059727
UK066	UK	53.3042	-0.65203	Lincolnshire	21	9	2006	91	4	179	16	ERS044228	ERR059728
UK260	UK	53.3042	-0.65203	Lincolnshire	23	11	2006	91	4	179	45	ERS044229	ERR059729
UK263c	UK	53.3042	-0.65203	Lincolnshire	2	2	2007	91	4	179	45	ERS044230	ERR059730
UK433b	UK	52.2053	0.12182	Cambridgeshire	16	4	2007	16	2	179	51	ERS044231	ERR059731
Sw1866	Sweden	64.1119	19.5516	Halsingland			2000	2	2	179	9	ERS044232	ERR059732
UK237326	UK	52.6583	-0.639643	Rutland	11	12	2003	125	2	179	68	ERS044233	ERR059733
UK237171	UK	60.5297	-1.26594	Shetland	28	11	2003	126	2	179	9	ERS044234	ERR059734
UK547	UK	51.7343	0.469089	Essex	17	7	2007	44	2	151	9	ERS044235	ERR059735
UK560	UK	51.7343	0.469089	Essex	17	7	2007	44	2	151	9	ERS044236	ERR059736
UK267329	UK	52.2053	0.12182	Cambridgeshire	9	10	2006	14	2	151	69	ERS044237	ERR059737
UK842	UK	52.4862	-1.8904	Birmingham	11	9	2007	9	2	151	46	ERS044238	ERR059738
UKMo	UK	52.1872	0.97078	Suffolk			2008	140	2	151	52	ERS044239	ERR059739
UK540a	UK	51.7343	0.469089	Essex	17	4	2007	44	2	179	9	ERS044240	ERR059740
UK537a	UK	51.7343	0.469089	Essex	17	4	2007	44	2	179	9	ERS044241	ERR059741
UK807	UK	52.2671	-1.46752	Warwickshire	22	9	2007	158	2	179	55	ERS044242	ERR059742
UK536	UK	51.7343	0.469089	Essex	18	7	2007	44	2	179	9	ERS044243	ERR059743
UK537b	UK	51.7343	0.469089	Essex	18	7	2007	44	2	179	9	ERS044244	ERR059744
UK556	UK	51.7343	0.469089	Essex	17	7	2007	44	2	179	9	ERS044245	ERR059745
UK551	UK	51.7343	0.469089	Essex	18	7	2007	44	2	179	9	ERS044246	ERR059746
UK540b	UK	51.7343	0.469089	Essex	18	7	2007	44	2	179	deletion	ERS044247	ERR059747
UK549	UK	51.7343	0.469089	Essex	18	7	2007	44	2	179	deletion	ERS044248	ERR059748
IreSA	Ireland	53.1424	-7.69205	ND	10	12	1995	ND	5	179	1	ERS044249	ERR059749
UK628c	UK	51.7343	0.469089	Essex	9	10	2007	46	5	179	1	ERS044250	ERR059750
UK628d	UK	51.7343	0.469089	Essex	9	10	2007	46	5	179	1	ERS044251	ERR059751
UK043	UK	52.614	0.886402	Norfolk	22	9	2006	97	5	179	deletion	ERS044252	ERR059752
UK248229	UK	52.1872	0.97078	Suffolk	30	11	2004	144	5	179	6	ERS044253	ERR059753
UK243154	UK	52.1872	0.97078	Suffolk	15	4	2004	143	5	179	12	ERS044254	ERR059754
UK250851	UK	55.776	-2.411	Berwickshire	28	1	2005	6	5	179	4	ERS044255	ERR059755
UK628a	UK	51.7343	0.469089	Essex	9	10	2007	46	5	179	6	ERS044256	ERR059756
UK628b	UK	51.7343	0.469089	Essex	9	10	2007	46	5	179	6	ERS044257	ERR059757
UK642	UK	51.7343	0.469089	Essex	9	10	2007	46	5	179	6	ERS044258	ERR059758
UK627	UK	51.7343	0.469089	Essex	1	6	2007	46	5	179	7	ERS044259	ERR059759
UK652	UK	51.7343	0.469089	Essex	8	10	2007	46	5	179	7	ERS044260	ERR059760
UK640b	UK	51.7343	0.469089	Essex	8	10	2007	46	5	179	7	ERS044261	ERR059761
Ire40057	Ireland	53.1424	-7.69205	ND			ND	ND	5	179	1	ERS044430	ERR059762
Ire40247	Ireland	53.1424	-7.69205	ND			ND	ND	2	179	9	ERS044431	ERR059763
Ire40133	Ireland	53.1424	-7.69205	ND			ND	ND	2	179	9	ERS044432	ERR059764
Ire41349	Ireland	53.1424	-7.69205	ND			ND	ND	2	179	9	ERS044433	ERR059765
Ire40454	Ireland	53.1424	-7.69205	ND			ND	ND	2	179	9	ERS044434	ERR059766
Ire39989	Ireland	53.1424	-7.69205	ND			ND	ND	2	179	9	ERS044435	ERR059767
Ire41161	Ireland	53.1424	-7.69205	ND			ND	ND	2	179	9	ERS044436	ERR059768
Ire42419	Ireland	53.1424	-7.69205	ND			ND	ND	2	179	9	ERS044437	ERR059769
Ire58425	Ireland	53.1424	-7.69205	ND			ND	ND	2	179	9	ERS044438	ERR059770
Ire40245	Ireland	53.1424	-7.69205	ND			ND	ND	2	179	9	ERS044439	ERR059771
Ire40073	Ireland	53.1424	-7.69205	ND			ND	ND	2	179	9	ERS044440	ERR059772
Ire40246	Ireland	53.1424	-7.69205	ND			ND	ND	2	179	9	ERS044441	ERR059773
SwA087	Sweden	60.1282	18.6435	ND	12	11	2008	1	5	179	6	ERS044442	ERR059774
SwE065	Sweden	63.3751	13.5632	Uppland	20	11	2008	4	5	179	1	ERS044443	ERR059775
SwO070	Sweden	60.1282	18.6435	ND	1	12	2008	1	5	179	6	ERS044444	ERR059776
SwM217	Sweden	60.1282	18.6435	ND	26	2	2009	1	2	179	72	ERS044445	ERR059777
SwH229	Sweden	60.1282	18.6435	ND	9	3	2009	1	5	179	1	ERS044446	ERR059778
SwH001	Sweden	63.3751	13.5632	Uppland	26	11	2009	5	5	179	71	ERS044447	ERR059779
SwH011	Sweden	59.826	14.6803	Smaland	1	12	2009	3	2	179	72	ERS044448	ERR059780
SwT005	Sweden	59.826	14.6803	Smaland	12	12	2009	3	2	179	72	ERS044449	ERR059781
CCUG27367	Sweden	63.3133	13.3207	Halland	26	10	1990	1	3	179	86	ERS044450	ERR059782
SABB	Saudi Arabia	23.8859	45.0792	A		6	2010	1	6	179	97	ERS044451	ERR059783
SABW	Saudi Arabia	23.8859	45.0792	A		4	2011	1	6	179	97	ERS044452	ERR059784
SABL	Saudi Arabia	23.8859	45.0792	A		4	2011	1	6	179	97	ERS044453	ERR059785
UK852	UK	51.7343	0.469089	Essex	9	10	2007	46	5	179	7	ERS044262	ERR064430
UK640a	UK	51.7343	0.469089	Essex	1	6	2007	46	5	179	7	ERS044263	ERR064431
UK044b	UK	52.614	0.886402	Norfolk	9	11	2006	97	5	179	6	ERS044265	ERR064433
UK121a	UK	52.7726	-1.20521	Leicestershire	30	1	2007	87	2	402	9	ERS044266	ERR064434
UK121b	UK	52.7726	-1.20521	Leicestershire	30	1	2007	87	2	402	9	ERS044267	ERR064435
UK128a	UK	52.7726	-1.20521	Leicestershire	27	10	2006	87	5	179	6	ERS044268	ERR064436
UK133b	UK	52.7726	-1.20521	Leicestershire	6	6	2007	87	5	179	6	ERS044271	ERR064439
UK133c	UK	52.7726	-1.20521	Leicestershire	5	7	2007	87	5	179	6	ERS044272	ERR064440
UK133d	UK	52.7726	-1.20521	Leicestershire	7	8	2007	87	5	179	6	ERS044273	ERR064441
UK487a	UK	52.2053	0.12182	Cambridgeshire	2	4	2007	17	2	179	9	ERS044274	ERR064442
UK487b	UK	52.2053	0.12182	Cambridgeshire	11	7	2007	17	2	179	9	ERS044275	ERR064443
UK487c	UK	52.2053	0.12182	Cambridgeshire	11	7	2007	17	2	179	9	ERS044276	ERR064444
UK488a	UK	52.2053	0.12182	Cambridgeshire	7	6	2007	17	2	179	9	ERS044277	ERR064445
UK488b	UK	52.2053	0.12182	Cambridgeshire	11	7	2007	17	2	179	9	ERS044278	ERR064446
UK054a	UK	53.3042	-0.65203	Lincolnshire	2	11	2006	91	4	179	44	ERS044280	ERR064448
UK063a	UK	53.3042	-0.65203	Lincolnshire	21	9	2006	91	4	179	16	ERS044281	ERR064449
UK063b	UK	53.3042	-0.65203	Lincolnshire	12	3	2008	91	4	179	16	ERS044282	ERR064450
UK063c	UK	53.3042	-0.65203	Lincolnshire	12	3	2008	91	4	179	16	ERS044283	ERR064451
UK092	UK	53.3042	-0.65203	Lincolnshire	15	11	2006	91	4	179	44	ERS044284	ERR064452
UK099a	UK	53.3042	-0.65203	Lincolnshire	2	11	2006	91	4	179	16	ERS044285	ERR064453
UK099c	UK	53.3042	-0.65203	Lincolnshire	11	10	2007	91	4	179	16	ERS044287	ERR064455
UK099d	UK	53.3042	-0.65203	Lincolnshire	11	10	2007	91	4	179	16	ERS044288	ERR064456
UK225a	UK	53.3042	-0.65203	Lincolnshire	15	11	2006	91	4	179	44	ERS044289	ERR064457
UK225b	UK	53.3042	-0.65203	Lincolnshire	28	3	2007	91	4	179	45	ERS044290	ERR064458
UK225c	UK	53.3042	-0.65203	Lincolnshire	3	5	2007	91	4	179	44	ERS044291	ERR064459
UK225d	UK	53.3042	-0.65203	Lincolnshire	10	12	2007	91	4	179	16	ERS044292	ERR064460
UK225e	UK	53.3042	-0.65203	Lincolnshire	10	12	2007	91	4	179	16	ERS044293	ERR064461
UK263a	UK	53.3042	-0.65203	Lincolnshire	22	11	2006	91	4	179	45	ERS044294	ERR064462
UK263b	UK	53.3042	-0.65203	Lincolnshire	4	5	2007	91	4	179	45	ERS044295	ERR064463
UK323a	UK	53.3042	-0.65203	Lincolnshire	10	5	2007	91	4	179	44	ERS044296	ERR064464
UK323b	UK	53.3042	-0.65203	Lincolnshire	5	3	2008	91	4	179	16	ERS044297	ERR064465
UK659a	UK	53.3042	-0.65203	Lincolnshire	6	7	2007	91	5	179	6	ERS044298	ERR064466
UK659b	UK	53.3042	-0.65203	Lincolnshire	15	8	2007	91	5	179	6	ERS044299	ERR064467
UK659c	UK	53.3042	-0.65203	Lincolnshire	15	8	2007	91	5	179	6	ERS044300	ERR064468
UK880	UK	53.3042	-0.65203	Lincolnshire	27	11	2007	91	2	179	9	ERS044301	ERR064469
UK458a	UK	52.2671	-1.46752	Warwickshire	15	3	2007	156	2	179	9	ERS044302	ERR064470
UK458b	UK	52.2671	-1.46752	Warwickshire	30	7	2007	156	2	151	9	ERS044303	ERR064471
UK750a	UK	52.2671	-1.46752	Warwickshire	24	7	2007	157	2	151	9	ERS044304	ERR064472
UK750b	UK	52.2671	-1.46752	Warwickshire	11	9	2007	157	2	151	9	ERS044305	ERR064473
UK829b	UK	52.2671	-1.46752	Warwickshire	19	11	2007	158	2	179	9	ERS044307	ERR064475
UK829c	UK	52.2671	-1.46752	Warwickshire	19	11	2007	158	2	179	9	ERS044308	ERR064476
UK398a	UK	52.2053	0.12182	Cambridgeshire	13	12	2006	15	5	179	6	ERS044309	ERR064477
UK398b	UK	52.2053	0.12182	Cambridgeshire	21	3	2007	15	5	179	6	ERS044310	ERR064478
UK399a	UK	52.2053	0.12182	Cambridgeshire	26	3	2007	15	5	179	6	ERS044311	ERR064479
UK399b	UK	52.2053	0.12182	Cambridgeshire	17	4	2007	15	5	179	6	ERS044312	ERR064480
UK433a	UK	52.2053	0.12182	Cambridgeshire	7	2	2007	16	2	179	51	ERS044313	ERR064481
UK595a	UK	51.7343	0.469089	Essex	5	5	2007	45	5	179	7	ERS044316	ERR064484
UK516a	UK	51.7343	0.469089	Essex	23	3	2007	43	2	151	46	ERS044318	ERR064486
UK516b	UK	51.7343	0.469089	Essex	30	7	2007	43	2	151	46	ERS044319	ERR064487
UK521a	UK	51.7343	0.469089	Essex	1	5	2007	43	2	151	46	ERS044320	ERR064488
UK521b	UK	51.7343	0.469089	Essex	30	7	2007	43	2	151	9	ERS044321	ERR064489
UK810086	UK	51.3492	-1.99271	Wiltshire	23	9	2008	167	2	179	9	ERS044322	ERR064490
UK712517	UK	52.8793	-2.05719	Staffordshire	27	12	2007	136	2	179	51	ERS044323	ERR064491
UK800359	UK	53.6458	-1.78503	Huddersfield	8	1	2008	72	5	179	59	ERS044324	ERR064492
UK801006	UK	52.614	0.886402	Norfolk	24	1	2008	98	5	179	59	ERS044325	ERR064493
UK802336	UK	50.9086	0.249424	East Sussex	27	2	2008	41	5	179	6	ERS044326	ERR064494
UK808767	UK	53.2326	-2.61032	Cheshire	13	8	2008	21	2	179	9	ERS044327	ERR064495
UK800232	UK	52.4751	-1.82983	West Midlands	5	1	2008	159	2	179	9	ERS044328	ERR064496
UK806565	UK	51.3148	-0.55995	Surrey	9	6	2008	152	4	179	61	ERS044330	ERR064498
UK807033	UK	51.8642	-2.23803	Gloucestershire	17	6	2008	51	2	179	9	ERS044331	ERR064499
UK801498	UK	51.2787	0.521725	Kent	4	2	2008	75	2	179	9	ERS044332	ERR064500
UK807040	UK	55.5833	-3.83333	Lanarkshire	17	6	2008	79	5	179	7	ERS044333	ERR064501
UK807870	UK	51.8642	-2.23803	Gloucestershire	14	7	2008	51	5	179	7	ERS044334	ERR064502
UK807873	UK	51.8642	-2.23803	Gloucestershire	14	7	2008	51	5	179	7	ERS044335	ERR064503
UK808016	UK	51.8642	-2.23803	Gloucestershire	17	7	2008	51	5	179	7	ERS044336	ERR064504
UK808026	UK	51.8642	-2.23803	Gloucestershire	17	7	2008	51	5	179	7	ERS044337	ERR064505
UK808271	UK	55.5833	-3.83333	Lanarkshire	24	7	2008	79	2	151	9	ERS044338	ERR064506
UK808451	UK	51.7343	0.469089	Essex	31	7	2008	47	5	179	59	ERS044339	ERR064507
UK808933	UK	50.7156	-3.53087	Devon	18	8	2008	34	5	179	59	ERS044340	ERR064508
UK809716	UK	55.4586	-4.62918	Ayrshire	12	9	2008	3	2	151	9	ERS044341	ERR064509
UK800589	UK	51.8642	-2.23803	Gloucestershire	14	1	2008	51	5	179	6	ERS044342	ERR064510
UK806801	UK	51.8098	-0.237674	Hertfordshire	11	6	2008	69	2	179	9	ERS044343	ERR064511
UK808034	UK	51.6741	-4.90888	Pembrokeshire	17	7	2008	117	2	179	51	ERS044344	ERR064512
UK001766	UK	51.4545	-2.58791	Bristol	24	2	2010	10	5	179	6	ERS044345	ERR064513
UK001862	UK	52.1872	0.97078	Suffolk	25	2	2010	145	2	151	76	ERS044346	ERR064514
UK002639	UK	52.614	0.886402	Norfolk	23	3	2010	99	5	179	59	ERS044347	ERR064515
UK002643	UK	52.614	0.886402	Norfolk	23	3	2010	100	2	179	75	ERS044348	ERR064516
UK003014	UK	51.1051	-2.92623	Somerset	6	4	2010	130	5	179	59	ERS044349	ERR064517
UK003016	UK	51.1051	-2.92623	Somerset	6	4	2010	130	5	179	59	ERS044350	ERR064518
UK003778	UK	51.8137	-0.80947	Buckinghamshire	27	4	2010	11	2	151	9	ERS044351	ERR064519
UK004114	UK	52.7726	-1.20521	Leicestershire	10	5	2010	88	2	151	73	ERS044352	ERR064520
UK004384	UK	52.614	0.886402	Norfolk	18	5	2010	100	2	179	75	ERS044353	ERR064521
UK004585	UK	53.7632	-2.7044	Lancashire	24	5	2010	83	5	179	59	ERS044354	ERR064522
UK005671	UK	51.8642	-2.23803	Gloucestershire	2	7	2010	52	2	151	9	ERS044355	ERR064523
UK006373	UK	51.7343	0.469089	Essex	5	8	2010	48	5	179	6	ERS044356	ERR064524
UK006611	UK	51.8642	-2.23803	Gloucestershire	20	8	2010	52	2	151	9	ERS044358	ERR064526
UK006684	UK	51.3148	-0.55995	Surrey	24	8	2010	153	5	179	83	ERS044359	ERR064527
UK007231	UK	50.9086	0.249424	East Sussex	27	9	2010	42	2	151	9	ERS044360	ERR064528
UK007274	UK	52.0765	-2.65442	Herefordshire	30	9	2010	68	2	179	9	ERS044361	ERR064529
UK007394	UK	53.3727	-3.07375	Merseyside	8	10	2010	168	2	151	9	ERS044362	ERR064530
UK007438	UK	51.8642	-2.23803	Gloucestershire	12	10	2010	52	2	151	9	ERS044363	ERR064531
UK007275	UK	52.0765	-2.65442	Herefordshire	30	9	2010	68	2	179	9	ERS044364	ERR064532
UK001638	UK	51.8098	-0.237674	Hertfordshire	15	2	2010	70	2	151	deletion	ERS044365	ERR064533
UK002724	UK	55.776	-2.411	Berwickshire	26	3	2010	7	5	179	7	ERS044366	ERR064534
UK003459	UK	55.2083	-2.07841	Northumberland	16	4	2010	110	6	179	74	ERS044367	ERR064535
UK003679	UK	53.043	-2.99249	Clwyd	26	4	2010	173	2	151	46	ERS044368	ERR064536
UK004592	UK	51.2787	0.521725	Kent	24	5	2010	76	2	151	9	ERS044369	ERR064537
UK004994	UK	54.7752	-1.58485	Durham	9	6	2010	38	2	179	9	ERS044370	ERR064538
UK005874	UK	50.9086	0.249424	East Sussex	12	7	2010	42	2	151	9	ERS044371	ERR064539
UK006220	UK	52.7726	-1.20521	Leicestershire	29	7	2010	88	2	151	9	ERS044372	ERR064540
UK006778	UK	50.928	-0.461707	West Sussex	31	8	2010	160	2	151	9	ERS044373	ERR064541
UK007137	UK	51.8642	-2.23803	Gloucestershire	21	9	2010	52	2	151	9	ERS044374	ERR064542
UK001424	UK	53.4697	-1.32597	South Yorkshire	14	2	2010	134	2	179	9	ERS044375	ERR064543
UK001649	UK	52.136	-0.466656	Bedfordshire	17	2	2010	4	2	179	62	ERS044376	ERR064544
UK003091	UK	52.2545	-2.26684	Worcestershire	7	4	2010	172	2	179	80	ERS044377	ERR064545
UK007766	UK	57.2869	-2.38157	Aberdeenshire	28	10	2010	1	2	151	9	ERS044378	ERR064546
UK102532	UK	51.8642	-2.23803	Gloucestershire	21	3	2011	52	2	151	9	ERS044379	ERR064547
UKLady	UK	53.6991	-1.12287	Yorkshire	5	5	2011	174	2	151	9	ERS044380	ERR064548
UKGimbaya	UK	50.928	-0.461707	West Sussex	7	4	2011	161	2	179	9	ERS044381	ERR064549
UKBenny013	UK	52.523	1.21993	Norfolk	10	6	2011	101	5	179	58	ERS044382	ERR064550
UKBenny110	UK	52.523	1.21993	Norfolk	10	6	2011	101	5	179	58	ERS044383	ERR064551
UK252424	UK	55.776	-2.411	Berwickshire	29	3	2005	6	5	179	4	ERS044384	ERR064552
UKBenny113	UK	52.523	1.21993	Norfolk	10	6	2011	101	5	179	58	ERS044385	ERR064553
UK251165	UK	55.776	-2.411	Berwickshire	10	2	2005	6	5	179	6	ERS044386	ERR064554
UK253446	UK	55.776	-2.411	Berwickshire	29	4	2005	6	5	179	6	ERS044387	ERR064555
UKBenny211	UK	52.523	1.21993	Norfolk	10	6	2011	101	5	179	58	ERS044388	ERR064556
UK250223	UK	55.776	-2.411	Berwickshire	11	1	2005	6	5	179	1	ERS044389	ERR064557
UK250199	UK	55.776	-2.411	Berwickshire	8	1	2005	6	5	179	4	ERS044390	ERR064558
UK250347	UK	55.776	-2.411	Berwickshire	13	1	2005	6	5	179	4	ERS044391	ERR064559
UKBenny215	UK	52.523	1.21993	Norfolk	10	6	2011	101	5	179	58	ERS044392	ERR064560
UK237060	UK	52.1872	0.97078	Suffolk	26	11	2003	141	5	179	6	ERS044393	ERR064561
UK237066	UK	52.1872	0.97078	Suffolk	26	11	2003	141	5	179	6	ERS044394	ERR064562
UK237176	UK	52.1872	0.97078	Suffolk	1	12	2003	141	5	179	6	ERS044395	ERR064563
UKBenny036	UK	52.523	1.21993	Norfolk	10	6	2011	101	5	179	58	ERS044396	ERR064564
UK241931	UK	52.1872	0.97078	Suffolk	5	3	2004	141	5	179	7	ERS044397	ERR064565
UK241932	UK	52.1872	0.97078	Suffolk	5	3	2004	141	5	179	7	ERS044398	ERR064566
UKBenny310	UK	52.523	1.21993	Norfolk	10	6	2011	101	5	179	58	ERS044399	ERR064567
UKBenny046	UK	52.523	1.21993	Norfolk	10	6	2011	101	5	179	58	ERS044400	ERR064568
UKBenny411	UK	52.523	1.21993	Norfolk	10	6	2011	101	5	179	58	ERS044401	ERR064569
UK250353	UK	52.2053	0.12182	Cambridgeshire	13	1	2005	13	2	179	9	ERS044404	ERR064572
UK250354	UK	52.2053	0.12182	Cambridgeshire	13	1	2005	13	2	179	9	ERS044405	ERR064573
UK237140	UK	51.0577	-1.30806	Hampshire	28	11	2003	61	2	179	10	ERS044407	ERR064575
UK251293	UK	53.4576	-2.15784	Greater Manchester	16	2	2005	59	2	179	9	ERS044408	ERR064576
UK253081	UK	50.7488	-2.34448	Dorset	19	4	2005	35	2	179	9	ERS044409	ERR064577
UK253526	UK	51.3148	-0.55995	Surrey	5	5	2005	150	2	151	9	ERS044410	ERR064578
UK253679	UK	51.3148	-0.55995	Surrey	10	5	2005	151	2	151	10	ERS044411	ERR064579
UK253680	UK	51.3148	-0.55995	Surrey	10	5	2005	151	2	151	10	ERS044412	ERR064580
UK253682	UK	51.3148	-0.55995	Surrey	10	5	2005	151	2	151	10	ERS044413	ERR064581
USAPinnacleH+	USA	37.0902	-95.7129	Fort Dodge vaccine			ND	Fort Dodge vaccine	1	395	2	ERS044414	ERR064582
USAPinnacleH-	USA	37.0902	-95.7129	Fort Dodge vaccine			ND	Fort Dodge vaccine	1	395	2	ERS044415	ERR064583
NLTW928	Netherlands	52.1326	5.29127	ND			1990	ND	5	179	1	ERS044416	ERR064584
NZAS270b	New Zealand	-36.8485	174.763	Auckland			2010	1	3	179	100	ERS044418	ERR064586
BelTixier	Belgium	50.5039	4.46994		5	2	2010	ND	2	179	9	ERS044419	ERR064587
BelVanHoot	Belgium	50.5039	4.46994	Baftin	29	7	2010	1	2	179	77	ERS044420	ERR064588
Bel101872	Belgium	50.5039	4.46994		15	10	2010	ND	2	151	9	ERS044421	ERR064589
BelAmore	Belgium	50.5039	4.46994		18	3	2010	ND	2	179	9	ERS044422	ERR064590
Bel101025	Belgium	50.5039	4.46994		8	6	2010	ND	2	151	9	ERS044424	ERR064592
BelToupie	Belgium	50.5039	4.46994		22	7	2009	ND	2	179	9	ERS044425	ERR064593
BelFerron	Belgium	50.5039	4.46994		18	9	2009	ND	2	179	189	ERS044426	ERR064594
BelVanDam	Belgium	51.0543	3.71742	Ghent	14	9	2009	2	2	179	9	ERS044427	ERR064595
Ire21194	Ireland	53.1424	-7.69205	ND			2007	ND	5	179	7	ERS044428	ERR064596
Ire41827	Ireland	53.1424	-7.69205	ND			ND	ND	2	179	9	ERS044429	ERR064597
UK4047	UK	51.0577	-1.30806	Hampshire			1990	60	5	179	3	FM204883	NC_012471
Arg0003	Argentina	-34.6037	-58.3816	Buenos Aires		2	2013	ND	4	179	153	ERR4076220	ERS4532683 (SAMEA6805028)
Arg0009	Argentina	-34.6037	-58.3816	Buenos Aires		3	2014	ND	4	179	129	ERR4076221	ERS4532684 (SAMEA6805029)
Arg0011	Argentina	-34.6037	-58.3816	Buenos Aires		9	2013	ND	4	179	61	ERR4076222	ERS4532685 (SAMEA6805030)
Arg0012	Argentina	-34.6037	-58.3816	Buenos Aires		9	2013	ND	4	179	61	ERR4076223	ERS4532686 (SAMEA6805031)
Arg0021	Argentina	-34.6037	-58.3816	Buenos Aires			ND	ND	4	179	153	ERR4076224	ERS4532687 (SAMEA6805032)
Arg0090	Argentina	-34.6037	-58.3816	Buenos Aires		2	2012	ND	4	179	154	ERR4076225	ERS4532688 (SAMEA6805033)
Arg0098	Argentina	-34.6037	-58.3816	Buenos Aires		11	2011	ND	4	179	135	ERR4076226	ERS4532689 (SAMEA6805034)
Arg0101	Argentina	-34.6037	-58.3816	Buenos Aires		12	2012	ND	4	179	129	ERR4076227	ERS4532690 (SAMEA6805035)
Arg0103	Argentina	-34.6037	-58.3816	Buenos Aires		3	2015	ND	4	179	135	ERR4076228	ERS4532691 (SAMEA6805036)
Arg0105	Argentina	-34.6037	-58.3816	Buenos Aires		9	2015	ND	4	179	135	ERR4076229	ERS4532692 (SAMEA6805037)
Arg0106	Argentina	-34.6037	-58.3816	Buenos Aires		1	2015	ND	4	179	153	ERR4076230	ERS4532693 (SAMEA6805038)
Arg0107	Argentina	-34.6037	-58.3816	Buenos Aires		6	2014	ND	4	179	153	ERR4076231	ERS4532694 (SAMEA6805039)
Arg0108	Argentina	-34.6037	-58.3816	Buenos Aires		12	2014	ND	4	179	129	ERR4076232	ERS4532695 (SAMEA6805040)
Arg0109	Argentina	-34.6037	-58.3816	Buenos Aires			ND	ND	4	179	129	ERR4076233	ERS4532696 (SAMEA6805041)
Arg0218	Argentina	-34.6037	-58.3816	Buenos Aires			ND	ND	4	179	129	ERR4076234	ERS4532697 (SAMEA6805042)
Aus0006	Australia	-37.9	144.664	Werribee	10	1	2011	15	3	179	100	ERR4076235	ERS4532698 (SAMEA6805043)
Aus0047	Australia	-37.9	144.664	Werribee	22	1	2008	14	3	179	99	ERR4076236	ERS4532699 (SAMEA6805044)
Aus0253	Australia	-37.9	144.664	Werribee	6	5	2011	15	3	179	99	ERR4076237	ERS4532700 (SAMEA6805045)
Aus0451	Australia	-37.9	144.664	Werribee	15	9	2010	15	3	179	100	ERR4076238	ERS4532701 (SAMEA6805046)
AusAvenal	Australia	-37.8136	144.963	Melbourne	30	6	2008	6	3	179	99	ERR4076239	ERS4532702 (SAMEA6805047)
AusCruise	Australia	-20.9176	142.703	Queensland	21	4	2017	7	3	179	100	ERR4076240	ERS4532703 (SAMEA6805048)
AusGlaston	Australia	-26.2121	152.536	Glastonbury	3	12	2014	3	3	179	100	ERR4076241	ERS4532704 (SAMEA6805049)
AusJoy	Australia	-32.0546	150.859	Scone	3	12	2014	9	3	179	100	ERR4076242	ERS4532705 (SAMEA6805050)
AusLouab	Australia	-36.757	144.279	Bendigo	10	11	2014	1	3	179	100	ERR4076243	ERS4532706 (SAMEA6805051)
AusLouns	Australia	-36.757	144.279	Bendigo	10	11	2014	1	3	179	100	ERR4076244	ERS4532707 (SAMEA6805052)
AusMissyf	Australia	-38.2111	145.38	Tooradin	13	11	2014	11	3	179	100	ERR4076245	ERS4532708 (SAMEA6805053)
AusMissys	Australia	-37.937	145.229	Rowville	22	10	2015	8	3	179	100	ERR4076246	ERS4532709 (SAMEA6805054)
AusPenn	Australia	-26.2121	152.536	Glastonbury	28	1	2015	3	3	179	100	ERR4076247	ERS4532710 (SAMEA6805055)
AusSkyright	Australia	-36.757	144.279	Bendigo	13	10	2014	1	3	179	100	ERR4076248	ERS4532711 (SAMEA6805056)
AusSparkyC	Australia	-33.8901	151.18	Camperdown	29	6	2016	2	3	179	100	ERR4076249	ERS4532712 (SAMEA6805057)
AusSparkyH	Australia	-42.8819	147.324	Hobart	25	5	2016	2	3	179	100	ERR4076250	ERS4532713 (SAMEA6805058)
AusStorm	Australia	-37.575	143.923	Warrenheip	17	3	2016	13	3	179	100	ERR4076251	ERS4532714 (SAMEA6805059)
AusStrykab	Australia	-36.757	144.279	Bendigo	16	9	2014	1	3	179	100	ERR4076252	ERS4532715 (SAMEA6805060)
AusStrykns	Australia	-36.757	144.279	Bendigo	15	10	2014	1	3	179	100	ERR4076253	ERS4532716 (SAMEA6805061)
AusTeddy	Australia	-35.4907	138.923	Victoria	31	8	2015	12	3	179	100	ERR4076254	ERS4532717 (SAMEA6805062)
AusVirgil	Australia	-33.8688	151.209	Sydney	29	6	2016	10	3	179	155	ERR4076255	ERS4532718 (SAMEA6805063)
AusWeown	Australia	-37.0507	142.694	Illawarra	10	11	2015	4	3	179	100	ERR4076256	ERS4532719 (SAMEA6805064)
AusZadiym	Australia	-26.2121	152.536	Glastonbury	5	3	2015	3	3	179	100	ERR4076257	ERS4532720 (SAMEA6805065)
AusZola	Australia	-26.2121	152.536	Glastonbury	30	1	2015	3	3	179	100	ERR4076258	ERS4532721 (SAMEA6805066)
Bel101200	Belgium	50.5039	4.46994		28	6	2010	ND	5	179	6	ERR4076259	ERS4532722 (SAMEA6805067)
BelKemels	Belgium	50.9948	3.74566	Merelbeke	22	11	2012	5	2	151	9	ERR4076260	ERS4532723 (SAMEA6805068)
BelLedZep	Belgium	50.5039	4.46994		30	7	2012	ND	2	151	156	ERR4076261	ERS4532724 (SAMEA6805069)
BelSorek	Belgium	50.9948	3.74566	Merelbeke	6	9	2011	3	2	179	72	ERR4076262	ERS4532725 (SAMEA6805070)
BelVanLoo	Belgium	50.9948	3.74566	Merelbeke	20	11	2012	4	2	281	157	ERR4076263	ERS4532726 (SAMEA6805071)
BelVranck	Belgium	50.9948	3.74566	Merelbeke	25	3	2016	6	5	179	59	ERR4076264	ERS4532727 (SAMEA6805072)
Fr5018	France	48.8819	1.57553	Tilly			2013	12	2	179	9	ERR4076265	ERS4532728 (SAMEA6805073)
Fr29759	France	44.9265	-0.490401	AmbarŠs-et-Lagrave			2011	1	5	179	59	ERR4076266	ERS4532729 (SAMEA6805074)
Fr32025	France	49.2407	-0.22605	Br‚ville-les-Monts			2011	3	2	179	72	ERR4076267	ERS4532730 (SAMEA6805075)
Fr32801	France	42.9316	2.91059	Feuilla			2011	6	5	179	59	ERR4076268	ERS4532731 (SAMEA6805076)
Fr33296	France	48.4439	1.48901	Chartres			2011	4	2	281	9	ERR4076269	ERS4532732 (SAMEA6805077)
Fr34934	France	43.2728	0.749592	Escanecrabe			2011	5	5	179	7	ERR4076270	ERS4532733 (SAMEA6805078)
Fr36348	France	49.2012	3.51348	FŠre-en-Tardenois			2011	7	2	179	9	ERR4076271	ERS4532734 (SAMEA6805079)
Fr36916	France	47.7402	-1.17289	Pouanc‚			2011	9	2	179	9	ERR4076272	ERS4532735 (SAMEA6805080)
Fr38278	France	49.4695	1.67223	Avesnes-en-Bray			2011	2	2	179	160	ERR4076273	ERS4532736 (SAMEA6805081)
Fr39320	France	48.7772	1.99731	Trappes			2011	13	2	281	9	ERR4076274	ERS4532737 (SAMEA6805082)
Fr49082	France	46.9557	4.07201	Saint-Prix			2011	10	5	179	59	ERR4076275	ERS4532738 (SAMEA6805083)
Fr51443	France	49.1459	0.227849	Lisieux			2013	8	2	179	72	ERR4076276	ERS4532739 (SAMEA6805084)
Fr51445	France	49.1459	0.227849	Lisieux			2013	8	2	179	72	ERR4076277	ERS4532740 (SAMEA6805085)
Fr53007	France	46.205	3.46823	Seuillet			2011	11	2	179	77	ERR4076278	ERS4532741 (SAMEA6805086)
Ger0033	Germany	53.5232	11.5168	Lewitz		3	2015	1	5	179	7	ERR4076279	ERS4532742 (SAMEA6805087)
Ger0095	Germany	53.5232	11.5168	Lewitz		11	2014	1	5	179	7	ERR4076280	ERS4532743 (SAMEA6805088)
Ger0122	Germany	53.5232	11.5168	Lewitz		3	2015	1	5	179	7	ERR4076281	ERS4532744 (SAMEA6805089)
Ger0123	Germany	53.5232	11.5168	Lewitz		11	2014	1	5	179	7	ERR4076282	ERS4532745 (SAMEA6805090)
Ger0137	Germany	53.5232	11.5168	Lewitz		11	2014	1	5	179	7	ERR4076283	ERS4532746 (SAMEA6805091)
Ger0143	Germany	53.5232	11.5168	Lewitz		11	2014	1	5	179	7	ERR4076284	ERS4532747 (SAMEA6805092)
Ger5046	Germany	53.5232	11.5168	Lewitz		11	2014	1	5	179	7	ERR4076285	ERS4532748 (SAMEA6805093)
Ger5107	Germany	53.5232	11.5168	Lewitz		11	2014	1	5	179	7	ERR4076286	ERS4532749 (SAMEA6805094)
Ger5116	Germany	53.5232	11.5168	Lewitz		11	2014	1	5	179	7	ERR4076287	ERS4532750 (SAMEA6805095)
Ger5117	Germany	53.5232	11.5168	Lewitz		11	2014	1	5	179	7	ERR4076288	ERS4532751 (SAMEA6805096)
Ger501714	Germany	53.5232	11.5168	Lewitz		11	2014	1	5	179	7	ERR4076289	ERS4532752 (SAMEA6805097)
Ger509715	Germany	53.5232	11.5168	Lewitz		3	2015	1	5	179	7	ERR4076290	ERS4532753 (SAMEA6805098)
IrePusD	Ireland	53.1424	-7.69205	ND		2	2012	ND	5	179	59	ERR4076291	ERS4532754 (SAMEA6805099)
Is23593	Israel	32.1717	34.9394	Neve Yamin		12	2008	11	1	179	2	ERR4076292	ERS4532755 (SAMEA6805100)
Is35416	Israel	31.0461	34.8516	ND		10	2010	ND	1	179	163	ERR4076293	ERS4532756 (SAMEA6805101)
Is69185	Israel	33.0085	35.0981	Nahariya		4	2010	8	1	179	2	ERR4076294	ERS4532757 (SAMEA6805102)
Is81655	Israel	32.5646	35.0203	Amikam		8	2010	1	1	179	2	ERR4076295	ERS4532758 (SAMEA6805103)
Is107096	Israel	31.8612	35.1673	Giv'at Ze'ev		6	2011	6	1	179	28	ERR4076296	ERS4532759 (SAMEA6805104)
Is124067	Israel	32.2621	34.8654	Beit Yehoshua		12	2011	2	1	179	2	ERR4076297	ERS4532760 (SAMEA6805105)
Is126050	Israel	32.3215	34.8532	Netanya		12	2011	10	1	179	28	ERR4076298	ERS4532761 (SAMEA6805106)
Is130986	Israel	32.794	34.9896	Haifa		2	2012	7	1	179	28	ERR4076299	ERS4532762 (SAMEA6805107)
Is132770	Israel	32.3649	34.8696	Bitan Aharon		3	2012	4	1	179	161	ERR4076300	ERS4532763 (SAMEA6805108)
Is134009	Israel	31.0461	34.8516	ND		4	2012	ND	1	179	2	ERR4076301	ERS4532764 (SAMEA6805109)
Is134058	Israel	32.326	34.9638	Burgata		4	2012	5	1	179	161	ERR4076302	ERS4532765 (SAMEA6805110)
Is134367	Israel	33.0085	35.0981	Nahariya		4	2012	9	1	179	28	ERR4076303	ERS4532766 (SAMEA6805111)
Is138104	Israel	31.0461	34.8516	ND		5	2012	ND	1	179	162	ERR4076304	ERS4532767 (SAMEA6805112)
Jpn0001	Japan	42.9082	143.356	Makubetsu			1992	9	1	179	20	ERR4076305	ERS4532768 (SAMEA6805113)
Jpn0002	Japan	43.0646	141.347	Hidaka			1993	2	1	179	20	ERR4076306	ERS4532769 (SAMEA6805114)
Jpn0004	Japan	35.0045	135.869	Ritto			1994	10	1	179	19	ERR4076307	ERS4532770 (SAMEA6805115)
Jpn0014	Japan	43.0646	141.347	Hidaka			1995	3	1	179	21	ERR4076308	ERS4532771 (SAMEA6805116)
Jpn0017	Japan	43.0646	141.347	Tokachi			1996	11	1	179	20	ERR4076309	ERS4532772 (SAMEA6805117)
Jpn0076	Japan	43.0646	141.347	Hidaka			1998	4	1	179	20	ERR4076310	ERS4532773 (SAMEA6805118)
Jpn0080	Japan	43.0646	141.347	Hidaka			1999	5	1	179	18	ERR4076311	ERS4532774 (SAMEA6805119)
Jpn0084	Japan	43.0646	141.347	Hidaka			1999	6	1	179	20	ERR4076312	ERS4532775 (SAMEA6805120)
Jpn0084b	Japan	37.4818	139.93	Aizu			2007	12	1	179	20	ERR4076313	ERS4532776 (SAMEA6805121)
Jpn0087	Japan	43.0646	141.347	Hidaka			2000	7	1	179	20	ERR4076314	ERS4532777 (SAMEA6805122)
Jpn0090	Japan	43.0646	141.347	Hidaka			2000	8	1	179	20	ERR4076315	ERS4532778 (SAMEA6805123)
Jpn0092	Japan	35.6051	140.123	Chiba			2001	1	1	179	2	ERR4076316	ERS4532779 (SAMEA6805124)
Kwt10799	Kuwait	29.3117	47.4818	ND	21	10	2009	1	2	179	9	ERR4076317	ERS4532780 (SAMEA6805125)
NL01423	Netherlands	52.2794	6.54164	Markelo	26	2	2010	4	5	179	59	ERR4076318	ERS4532781 (SAMEA6805126)
NL01613	Netherlands	51.7506	4.3661	Zuid Biejerland	1	10	2009	8	2	151	164	ERR4076319	ERS4532782 (SAMEA6805127)
NL02125	Netherlands	51.4694	5.7347	Helmond	20	11	2010	2	5	179	59	ERR4076320	ERS4532783 (SAMEA6805128)
NL04497	Netherlands	52.8284	6.8563	Klijndijk			2013	3	5	179	165	ERR4076321	ERS4532784 (SAMEA6805129)
NL05520	Netherlands	52.2794	6.54164	Markelo	26	2	2010	4	5	179	59	ERR4076322	ERS4532785 (SAMEA6805130)
NL05799	Netherlands	52.9365	6.40429	Smilde	13	10	2009	5	2	179	9	ERR4076323	ERS4532786 (SAMEA6805131)
NL06408	Netherlands	52.1326	5.29127	ND			2013	ND	2	179	166	ERR4076324	ERS4532787 (SAMEA6805132)
NL08710	Netherlands	51.4694	5.7347	Helmond	13	1	2011	2	5	179	167	ERR4076325	ERS4532788 (SAMEA6805133)
NL08816	Netherlands	52.8329	6.85858	Klijndijk			2013	3	5	179	165	ERR4076326	ERS4532789 (SAMEA6805134)
NL10126	Netherlands	52.139	5.12491	Westbroek	26	2	2010	6	5	179	59	ERR4076327	ERS4532790 (SAMEA6805135)
NL11029	Netherlands	52.2794	6.54164	Markelo	26	2	2010	4	5	179	59	ERR4076328	ERS4532791 (SAMEA6805136)
NL12085	Netherlands	52.8329	6.85858	Klijndijk			2013	3	5	179	165	ERR4076329	ERS4532792 (SAMEA6805137)
NL12332	Netherlands	52.139	5.12491	Westbroek	20	11	2010	7	5	179	59	ERR4076330	ERS4532793 (SAMEA6805138)
NL12623	Netherlands	52.8329	6.85858	Klijndijk			2013	3	5	179	165	ERR4076331	ERS4532794 (SAMEA6805139)
NL13451	Netherlands	52.0843	4.74688	Bodegraven			2014	1	5	179	59	ERR4076332	ERS4532795 (SAMEA6805140)
NLArnica	Netherlands	52.1326	5.29127	ND	17	6	1995	ND	5	179	1	ERR4076333	ERS4532796 (SAMEA6805141)
NZAS270a	New Zealand	-36.8485	174.763	Auckland	6	12	2010	1	3	179	100	ERR4076334	ERS4532797 (SAMEA6805142)
NZAS296b	New Zealand	-36.8485	174.763	Auckland	9	12	2010	1	3	179	100	ERR4076335	ERS4532798 (SAMEA6805143)
NZLU	New Zealand	-45.8647	170.514	Otago	27	7	2011	2	1	395	2	ERR4076336	ERS4532799 (SAMEA6805144)
Pl0008	Poland	52.6117	16.5779	Szamotuly			2017	3	2	151	168	ERR4076337	ERS4532800 (SAMEA6805145)
Pl0114	Poland	52.6117	16.5779	Szamotuly			2017	3	2	179	166	ERR4076338	ERS4532801 (SAMEA6805146)
Pl0775	Poland	53.7784	20.4801	Olsztyn			2016	2	2	151	48	ERR4076339	ERS4532802 (SAMEA6805147)
Pl0778	Poland	53.7784	20.4801	Olsztyn			2016	2	2	151	48	ERR4076340	ERS4532803 (SAMEA6805148)
Pl0969	Poland	52.6117	16.5779	Szamotuly			2016	3	2	151	168	ERR4076341	ERS4532804 (SAMEA6805149)
Pl0971	Poland	52.6117	16.5779	Szamotuly			2016	3	2	151	168	ERR4076342	ERS4532805 (SAMEA6805150)
Pl0977	Poland	52.6117	16.5779	Szamotuly			2016	3	2	151	168	ERR4076343	ERS4532806 (SAMEA6805151)
Pl0979	Poland	52.6117	16.5779	Szamotuly			2016	3	2	151	168	ERR4076344	ERS4532807 (SAMEA6805152)
Pl1055	Poland	52.2301	16.879	Mosina			2016	1	2	151	48	ERR4076345	ERS4532808 (SAMEA6805153)
Pl1076	Poland	52.6117	16.5779	Szamotuly			2016	3	2	151	168	ERR4076346	ERS4532809 (SAMEA6805154)
Pl1093	Poland	52.6117	16.5779	Szamotuly			2016	3	2	151	168	ERR4076347	ERS4532810 (SAMEA6805155)
Sab5415	Saudi Arabia	24.7136	46.6753	B	14	10	2015	2	1	179	28	ERR4076348	ERS4532811 (SAMEA6805156)
Sab5416	Saudi Arabia	24.7136	46.6753	B	14	10	2015	2	1	179	28	ERR4076349	ERS4532812 (SAMEA6805157)
Sp0190	Spain	40.4168	-3.70379	Madrid		6	2014	1	2	179	72	ERR4076350	ERS4532813 (SAMEA6805158)
SpE16	Spain	43.3183	-1.98123	San Sebastian	20	11	2006	2	2	179	170	ERR4076351	ERS4532814 (SAMEA6805159)
Sw32134	Sweden	60.1282	18.6435	ND			2015	2	2	179	72	ERR4076352	ERS4532815 (SAMEA6805160)
Sw54731	Sweden	60.1282	18.6435	ND			2015	3	2	179	171	ERR4076353	ERS4532816 (SAMEA6805161)
UAE0014	United Arab Emirates	25.2048	55.2708	Dubai	2	1	2014	11	2	179	9	ERR4076354	ERS4532817 (SAMEA6805162)
UAE0015_1	United Arab Emirates	25.2048	55.2708	Dubai	4	1	2014	11	2	179	9	ERR4076355	ERS4532818 (SAMEA6805163)
UAE0015_3	United Arab Emirates	25.2048	55.2708	Dubai	4	1	2014	11	2	179	9	ERR4076356	ERS4532819 (SAMEA6805164)
UAE0015_4	United Arab Emirates	25.2048	55.2708	Dubai	4	1	2014	11	2	179	9	ERR4076357	ERS4532820 (SAMEA6805165)
UAE0015_5	United Arab Emirates	25.2048	55.2708	Dubai	4	1	2014	11	2	179	9	ERR4076358	ERS4532821 (SAMEA6805166)
UAE0025	United Arab Emirates	25.2048	55.2708	Dubai	5	1	2010	8	1	179	28	ERR4076359	ERS4532822 (SAMEA6805167)
UAE0071_01	United Arab Emirates	25.2048	55.2708	Dubai	9	1	2014	11	2	179	9	ERR4076360	ERS4532823 (SAMEA6805169)
UAE0071_02	United Arab Emirates	25.2048	55.2708	Dubai	9	1	2014	11	2	179	9	ERR4076361	ERS4532824 (SAMEA6805170)
UAE0071_08	United Arab Emirates	25.2048	55.2708	Dubai	9	1	2014	11	2	179	9	ERR4076362	ERS4532825 (SAMEA6805171)
UAE0120_02	United Arab Emirates	25.2048	55.2708	Dubai	16	1	2014	11	2	179	9	ERR4076363	ERS4532826 (SAMEA6805172)
UAE0120_03	United Arab Emirates	25.2048	55.2708	Dubai	16	1	2014	11	2	179	9	ERR4076364	ERS4532827 (SAMEA6805173)
UAE0120_08	United Arab Emirates	25.2048	55.2708	Dubai	16	1	2014	11	2	179	9	ERR4076365	ERS4532828 (SAMEA6805174)
UAE0120_11	United Arab Emirates	25.2048	55.2708	Dubai	16	1	2014	11	2	179	deletion	ERR4076366	ERS4532829 (SAMEA6805175)
UAE0120_13	United Arab Emirates	25.2048	55.2708	Dubai	16	1	2014	11	2	179	9	ERR4076367	ERS4532830 (SAMEA6805176)
UAE0120_14	United Arab Emirates	25.2048	55.2708	Dubai	16	1	2014	11	2	179	9	ERR4076368	ERS4532831 (SAMEA6805177)
UAE0120_15	United Arab Emirates	25.2048	55.2708	Dubai	16	1	2014	11	2	179	9	ERR4076369	ERS4532832 (SAMEA6805178)
UAE0120_17	United Arab Emirates	25.2048	55.2708	Dubai	16	1	2014	11	2	179	9	ERR4076370	ERS4532833 (SAMEA6805179)
UAE0120_20	United Arab Emirates	25.2048	55.2708	Dubai	16	1	2014	11	2	179	9	ERR4076371	ERS4532834 (SAMEA6805180)
UAE0120_22	United Arab Emirates	25.2048	55.2708	Dubai	16	1	2014	11	2	179	9	ERR4076372	ERS4532835 (SAMEA6805181)
UAE0163	United Arab Emirates	25.2048	55.2708	Dubai	23	1	2014	11	2	151	9	ERR4076373	ERS4532836 (SAMEA6805182)
UAE0183_02	United Arab Emirates	25.2048	55.2708	Dubai	27	1	2014	11	2	151	9	ERR4076374	ERS4532837 (SAMEA6805183)
UAE0183_03	United Arab Emirates	25.2048	55.2708	Dubai	27	1	2014	11	1	179	28	ERR4076375	ERS4532838 (SAMEA6805184)
UAE0183_10	United Arab Emirates	25.2048	55.2708	Dubai	27	1	2014	11	2	151	9	ERR4076376	ERS4532839 (SAMEA6805185)
UAE0183_11	United Arab Emirates	25.2048	55.2708	Dubai	27	1	2014	11	2	151	9	ERR4076377	ERS4532840 (SAMEA6805186)
UAE0183_16	United Arab Emirates	25.2048	55.2708	Dubai	27	1	2014	11	2	179	9	ERR4076378	ERS4532841 (SAMEA6805187)
UAE0183_17	United Arab Emirates	25.2048	55.2708	Dubai	27	1	2014	11	2	179	9	ERR4076379	ERS4532842 (SAMEA6805188)
UAE0183_21	United Arab Emirates	25.2048	55.2708	Dubai	27	1	2014	11	2	179	9	ERR4076380	ERS4532843 (SAMEA6805189)
UAE0228	United Arab Emirates	25.2048	55.2708	Dubai	2	2	2014	11	2	151	9	ERR4076381	ERS4532844 (SAMEA6805190)
UAE0233	United Arab Emirates	25.2048	55.2708	Dubai	11	6	2014	14	2	151	9	ERR4076382	ERS4532845 (SAMEA6805191)
UAE0233_04	United Arab Emirates	25.2048	55.2708	Dubai	2	2	2014	11	2	151	9	ERR4076383	ERS4532846 (SAMEA6805192)
UAE0233_09	United Arab Emirates	25.2048	55.2708	Dubai	2	2	2014	11	2	151	9	ERR4076384	ERS4532847 (SAMEA6805193)
UAE0233_12	United Arab Emirates	25.2048	55.2708	Dubai	2	2	2014	11	2	179	9	ERR4076385	ERS4532848 (SAMEA6805194)
UAE0233_18	United Arab Emirates	25.2048	55.2708	Dubai	3	2	2014	11	2	179	9	ERR4076386	ERS4532849 (SAMEA6805195)
UAE0292_04	United Arab Emirates	25.2048	55.2708	Dubai	10	2	2014	11	2	151	9	ERR4076387	ERS4532850 (SAMEA6805196)
UAE0292_13	United Arab Emirates	25.2048	55.2708	Dubai	10	2	2014	11	2	151	9	ERR4076388	ERS4532851 (SAMEA6805197)
UAE0292_16	United Arab Emirates	25.2048	55.2708	Dubai	10	2	2014	11	2	179	9	ERR4076389	ERS4532852 (SAMEA6805198)
UAE0334	United Arab Emirates	25.2048	55.2708	Dubai	16	2	2014	11	2	151	9	ERR4076390	ERS4532853 (SAMEA6805199)
UAE0359_02	United Arab Emirates	25.2048	55.2708	Dubai	18	2	2014	11	2	151	9	ERR4076391	ERS4532854 (SAMEA6805200)
UAE0359_03	United Arab Emirates	25.2048	55.2708	Dubai	18	2	2014	11	2	151	9	ERR4076392	ERS4532855 (SAMEA6805201)
UAE0359_04	United Arab Emirates	25.2048	55.2708	Dubai	18	2	2014	11	2	151	9	ERR4076393	ERS4532856 (SAMEA6805202)
UAE0359_08	United Arab Emirates	25.2048	55.2708	Dubai	18	2	2014	11	2	151	9	ERR4076394	ERS4532857 (SAMEA6805203)
UAE0367_01	United Arab Emirates	25.2048	55.2708	Dubai	19	2	2014	11	1	179	28	ERR4076395	ERS4532858 (SAMEA6805204)
UAE0367_03	United Arab Emirates	25.2048	55.2708	Dubai	19	2	2014	11	1	179	28	ERR4076396	ERS4532859 (SAMEA6805205)
UAE0374	United Arab Emirates	25.2048	55.2708	Dubai	20	2	2014	11	6	179	124	ERR4076397	ERS4532860 (SAMEA6805206)
UAE0396_02	United Arab Emirates	25.2048	55.2708	Dubai	23	2	2014	11	2	179	9	ERR4076398	ERS4532861 (SAMEA6805207)
UAE0396_03	United Arab Emirates	25.2048	55.2708	Dubai	23	2	2014	11	2	179	9	ERR4076399	ERS4532862 (SAMEA6805208)
UAE0396_05	United Arab Emirates	25.2048	55.2708	Dubai	23	2	2014	11	2	179	9	ERR4076400	ERS4532863 (SAMEA6805209)
UAE0405	United Arab Emirates	25.2048	55.2708	Dubai	1	3	1997	1	2	179	9	ERR4076401	ERS4532864 (SAMEA6805210)
UAE0408_01	United Arab Emirates	25.2048	55.2708	Dubai	24	2	2014	11	2	179	9	ERR4076402	ERS4532865 (SAMEA6805211)
UAE0409_02	United Arab Emirates	25.2048	55.2708	Dubai	24	2	2014	11	2	151	9	ERR4076403	ERS4532866 (SAMEA6805212)
UAE0411	United Arab Emirates	25.2048	55.2708	Dubai	19	3	1997	1	2	179	9	ERR4076404	ERS4532867 (SAMEA6805213)
UAE0428_07	United Arab Emirates	25.2048	55.2708	Dubai	27	2	2014	11	2	179	9	ERR4076405	ERS4532868 (SAMEA6805214)
UAE0428_10	United Arab Emirates	25.2048	55.2708	Dubai	27	2	2014	11	2	151	9	ERR4076406	ERS4532869 (SAMEA6805215)
UAE0428_19	United Arab Emirates	25.2048	55.2708	Dubai	27	2	2014	11	1	179	28	ERR4076407	ERS4532870 (SAMEA6805216)
UAE0456	United Arab Emirates	25.2048	55.2708	Dubai	22	2	2010	8	1	179	28	ERR4076408	ERS4532871 (SAMEA6805217)
UAE0462_01	United Arab Emirates	25.2048	55.2708	Dubai	4	3	2014	11	2	151	9	ERR4076409	ERS4532872 (SAMEA6805218)
UAE0462_03	United Arab Emirates	25.2048	55.2708	Dubai	4	3	2014	11	2	151	9	ERR4076410	ERS4532873 (SAMEA6805219)
UAE0483	United Arab Emirates	25.2048	55.2708	Dubai	25	2	2010	7	1	179	28	ERR4076411	ERS4532874 (SAMEA6805220)
UAE0488_01	United Arab Emirates	25.2048	55.2708	Dubai	9	3	2014	11	2	179	9	ERR4076412	ERS4532875 (SAMEA6805221)
UAE0488_04	United Arab Emirates	25.2048	55.2708	Dubai	9	3	2014	11	2	179	9	ERR4076413	ERS4532876 (SAMEA6805222)
UAE0488_05	United Arab Emirates	25.2048	55.2708	Dubai	9	3	2014	11	2	179	9	ERR4076414	ERS4532877 (SAMEA6805223)
UAE0488_11	United Arab Emirates	25.2048	55.2708	Dubai	9	3	2014	11	2	179	9	ERR4076415	ERS4532878 (SAMEA6805224)
UAE0498_02	United Arab Emirates	25.2048	55.2708	Dubai	10	3	2014	11	2	179	9	ERR4076416	ERS4532879 (SAMEA6805225)
UAE0498_04	United Arab Emirates	25.2048	55.2708	Dubai	10	3	2014	11	2	179	9	ERR4076417	ERS4532880 (SAMEA6805226)
UAE0517	United Arab Emirates	25.2048	55.2708	Dubai	12	3	2014	11	1	179	28	ERR4076418	ERS4532881 (SAMEA6805227)
UAE0534	United Arab Emirates	25.2048	55.2708	Dubai	13	3	2014	11	2	179	9	ERR4076419	ERS4532882 (SAMEA6805228)
UAE0550	United Arab Emirates	25.2048	55.2708	Dubai	16	3	2014	11	2	179	deletion	ERR4076420	ERS4532883 (SAMEA6805229)
UAE0568_01	United Arab Emirates	25.2048	55.2708	Dubai	18	3	2014	11	2	179	9	ERR4076421	ERS4532884 (SAMEA6805230)
UAE0568_02	United Arab Emirates	25.2048	55.2708	Dubai	18	3	2014	11	2	179	9	ERR4076422	ERS4532885 (SAMEA6805231)
UAE0605	United Arab Emirates	25.2048	55.2708	Dubai	24	3	2014	11	2	179	9	ERR4076423	ERS4532886 (SAMEA6805232)
UAE0659	United Arab Emirates	25.2048	55.2708	Dubai	30	3	2014	11	2	151	9	ERR4076424	ERS4532887 (SAMEA6805233)
UAE0697	United Arab Emirates	25.2048	55.2708	Dubai	6	4	2014	11	2	151	9	ERR4076425	ERS4532888 (SAMEA6805234)
UAE0915_09	United Arab Emirates	25.2048	55.2708	Dubai	5	5	2014	13	2	179	9	ERR4076426	ERS4532889 (SAMEA6805235)
UAE0915_10	United Arab Emirates	25.2048	55.2708	Dubai	5	5	2014	13	2	179	9	ERR4076427	ERS4532890 (SAMEA6805236)
UAE0915_17	United Arab Emirates	25.2048	55.2708	Dubai	5	5	2014	13	2	179	9	ERR4076428	ERS4532891 (SAMEA6805237)
UAE0922a	United Arab Emirates	25.2048	55.2708	Dubai	29	5	2000	2	4	179	61	ERR4076429	ERS4532892 (SAMEA6805238)
UAE0922b	United Arab Emirates	25.2048	55.2708	Dubai	29	5	2000	2	4	179	61	ERR4076430	ERS4532893 (SAMEA6805239)
UAE0990_6	United Arab Emirates	25.2048	55.2708	Dubai	18	6	2000	2	4	179	61	ERR4076431	ERS4532894 (SAMEA6805240)
UAE0990_8	United Arab Emirates	25.2048	55.2708	Dubai	18	6	2000	2	4	179	61	ERR4076432	ERS4532895 (SAMEA6805241)
UAE1053_1	United Arab Emirates	25.2048	55.2708	Dubai	18	5	2014	13	2	179	9	ERR4076433	ERS4532896 (SAMEA6805242)
UAE1053_10	United Arab Emirates	25.2048	55.2708	Dubai	18	5	2014	13	2	179	9	ERR4076434	ERS4532897 (SAMEA6805243)
UAE1053_6	United Arab Emirates	25.2048	55.2708	Dubai	18	5	2014	13	2	179	9	ERR4076435	ERS4532898 (SAMEA6805244)
UAE1087_09	United Arab Emirates	25.2048	55.2708	Dubai	24	5	2014	13	2	179	9	ERR4076436	ERS4532899 (SAMEA6805245)
UAE1087_11	United Arab Emirates	25.2048	55.2708	Dubai	24	5	2014	13	2	179	9	ERR4076437	ERS4532900 (SAMEA6805246)
UAE1087_25	United Arab Emirates	25.2048	55.2708	Dubai	26	5	2014	13	2	179	9	ERR4076438	ERS4532901 (SAMEA6805247)
UAE1150_13	United Arab Emirates	25.2048	55.2708	Dubai	1	6	2014	13	2	179	9	ERR4076439	ERS4532902 (SAMEA6805248)
UAE1150_16	United Arab Emirates	25.2048	55.2708	Dubai	1	6	2014	13	2	179	9	ERR4076440	ERS4532903 (SAMEA6805249)
UAE1461	United Arab Emirates	25.2048	55.2708	Dubai	10	8	2002	3	2	179	48	ERR4076441	ERS4532904 (SAMEA6805250)
UAE1474a	United Arab Emirates	25.2048	55.2708	Dubai	3	9	2007	5	4	179	130	ERR4076442	ERS4532905 (SAMEA6805251)
UAE1474b	United Arab Emirates	25.2048	55.2708	Dubai	3	9	2007	5	4	179	130	ERR4076443	ERS4532906 (SAMEA6805252)
UAE1701	United Arab Emirates	25.2048	55.2708	Dubai	4	10	2007	6	4	179	158	ERR4076444	ERS4532907 (SAMEA6805253)
UAE1813	United Arab Emirates	25.2048	55.2708	Dubai	14	11	2013	10	1	179	28	ERR4076445	ERS4532908 (SAMEA6805254)
UAE1842	United Arab Emirates	25.2048	55.2708	Dubai	18	11	2013	11	6	179	159	ERR4076446	ERS4532909 (SAMEA6805255)
UAE1959	United Arab Emirates	25.3463	55.4209	Sharjah	16	10	2011	20	5	179	59	ERR4076447	ERS4532910 (SAMEA6805256)
UAE2088	United Arab Emirates	25.3463	55.4209	Sharjah	2	11	2011	20	5	179	59	ERR4076448	ERS4532911 (SAMEA6805257)
UAE3122a	United Arab Emirates	25.2048	55.2708	Dubai	11	2	2014	12	2	179	9	ERR4076449	ERS4532912 (SAMEA6805258)
UAE3124sk1	United Arab Emirates	25.2048	55.2708	Dubai	11	2	2014	12	2	179	9	ERR4076450	ERS4532913 (SAMEA6805259)
UAE3124sk2	United Arab Emirates	25.2048	55.2708	Dubai	11	2	2014	12	2	179	9	ERR4076451	ERS4532914 (SAMEA6805260)
UAE3125	United Arab Emirates	25.2048	55.2708	Dubai	11	2	2014	12	2	179	9	ERR4076452	ERS4532915 (SAMEA6805261)
UAE3229	United Arab Emirates	25.2048	55.2708	Dubai	26	10	2009	7	1	179	28	ERR4076453	ERS4532916 (SAMEA6805262)
UAE4502	United Arab Emirates	25.2048	55.2708	Dubai	5	11	2013	9	1	179	28	ERR4076454	ERS4532917 (SAMEA6805263)
UAE5389	United Arab Emirates	25.2048	55.2708	Dubai	1	10	2015	15	4	179	deletion	ERR4076455	ERS4532918 (SAMEA6805264)
UAE5459	United Arab Emirates	25.2048	55.2708	Dubai	9	11	2015	16	4	179	194	ERR4076456	ERS4532919 (SAMEA6805265)
UAE5469	United Arab Emirates	25.2048	55.2708	Dubai	16	11	2015	17	4	179	194	ERR4076457	ERS4532920 (SAMEA6805266)
UAE6047	United Arab Emirates	25.2048	55.2708	Dubai	29	8	2016	18	3	179	100	ERR4076458	ERS4532921 (SAMEA6805267)
UAE6068	United Arab Emirates	25.2048	55.2708	Dubai	18	9	2016	18	4	179	194	ERR4076459	ERS4532922 (SAMEA6805268)
UAE6134	United Arab Emirates	25.2048	55.2708	Dubai	9	11	2016	19	3	179	100	ERR4076460	ERS4532923 (SAMEA6805269)
UAE8575	United Arab Emirates	25.3463	55.4209	Sharjah	15	4	2015	21	1	179	28	ERR4076461	ERS4532924 (SAMEA6805270)
UAE8577	United Arab Emirates	25.3463	55.4209	Sharjah	26	7	2015	22	1	179	28	ERR4076462	ERS4532925 (SAMEA6805271)
UAE8578	United Arab Emirates	25.3463	55.4209	Sharjah	26	7	2015	22	1	179	28	ERR4076463	ERS4532926 (SAMEA6805272)
UAE8579	United Arab Emirates	25.3463	55.4209	Sharjah	27	7	2015	23	1	179	169	ERR4076464	ERS4532927 (SAMEA6805273)
UAE8580	United Arab Emirates	25.3463	55.4209	Sharjah	2	8	2015	23	1	179	28	ERR4076465	ERS4532928 (SAMEA6805274)
UAE8581	United Arab Emirates	25.3463	55.4209	Sharjah	2	8	2015	23	1	179	28	ERR4076466	ERS4532929 (SAMEA6805275)
UAE8582	United Arab Emirates	25.3463	55.4209	Sharjah	2	8	2015	23	1	179	28	ERR4076467	ERS4532930 (SAMEA6805276)
UAE12051	United Arab Emirates	25.2048	55.2708	Dubai	15	11	2009	7	1	179	28	ERR4076468	ERS4532931 (SAMEA6805277)
UAE12371a	United Arab Emirates	25.2048	55.2708	Dubai	23	11	2009	8	1	179	28	ERR4076469	ERS4532932 (SAMEA6805278)
UAE12371b	United Arab Emirates	25.2048	55.2708	Dubai	23	11	2009	8	1	179	28	ERR4076470	ERS4532933 (SAMEA6805279)
UAE12421a	United Arab Emirates	25.2048	55.2708	Dubai	26	7	2007	4	2	179	9	ERR4076471	ERS4532934 (SAMEA6805280)
UAE12459b	United Arab Emirates	25.2048	55.2708	Dubai	25	11	2009	8	1	179	28	ERR4076472	ERS4532935 (SAMEA6805281)
UK300124	UK	54.7351	-1.57558	Durham	2	1	2013	39	2	179	172	ERR4076473	ERS4532936 (SAMEA6805282)
UK300203	UK	56.1915	-3.51513	Perth and Kinross	7	1	2013	121	2	151	9	ERR4076474	ERS4532937 (SAMEA6805283)
UK300527	UK	56.1889	-4.04983	Perthshire	13	1	2013	122	2	151	73	ERR4076475	ERS4532938 (SAMEA6805284)
UK300661	UK	52.9127	-0.980176	Nottinghamshire	22	1	2013	113	2	151	9	ERR4076476	ERS4532939 (SAMEA6805285)
UK300741	UK	51.8098	-4.76261	Pembrokeshire	24	1	2013	118	2	151	173	ERR4076477	ERS4532940 (SAMEA6805286)
UK301004	UK	52.2993	-0.689822	Northamptonshire	5	2	2013	108	5	179	174	ERR4076478	ERS4532941 (SAMEA6805287)
UK301207	UK	52.8007	-0.471899	Lincolnshire	12	2	2013	92	2	151	9	ERR4076479	ERS4532942 (SAMEA6805288)
UK301282	UK	53.0905	-2.56712	Cheshire	14	2	2013	22	2	151	9	ERR4076480	ERS4532943 (SAMEA6805289)
UK301283	UK	51.0577	-1.30806	Hampshire	14	2	2013	62	5	179	110	ERR4076481	ERS4532944 (SAMEA6805290)
UK301329	UK	55.6624	-3.74196	Lanarkshire	14	2	2013	80	2	151	9	ERR4076482	ERS4532945 (SAMEA6805291)
UK301406	UK	52.9035	-0.634082	Lincolnshire	20	2	2013	93	2	151	9	ERR4076483	ERS4532946 (SAMEA6805292)
UK301550	UK	55.8802	-3.1506	Midlothian	25	2	2013	96	2	151	175	ERR4076484	ERS4532947 (SAMEA6805293)
UK301691matt	UK	53.0794	-0.945385	Nottinghamshire	4	3	2013	114	2	151	9	ERR4076485	ERS4532948 (SAMEA6805294)
UK301691shiny	UK	53.0794	-0.945385	Nottinghamshire	4	3	2013	114	2	151	9	ERR4076486	ERS4532949 (SAMEA6805295)
UK301962	UK	53.3579	-1.44578	South Yorkshire	11	3	2013	135	2	151	9	ERR4076487	ERS4532950 (SAMEA6805296)
UK301963	UK	53.3579	-1.44578	South Yorkshire	11	3	2013	135	2	151	9	ERR4076488	ERS4532951 (SAMEA6805297)
UK305898	UK	55.8818	-4.45707	Renfrewshire	21	8	2013	124	2	151	73	ERR4076489	ERS4532952 (SAMEA6805298)
UK306732	UK	55.8818	-4.45707	Renfrewshire	2	10	2013	124	2	151	73	ERR4076490	ERS4532953 (SAMEA6805299)
UK308096	UK	55.8818	-4.45707	Renfrewshire	20	11	2013	124	2	151	73	ERR4076491	ERS4532954 (SAMEA6805300)
UK308291	UK	53.0353	-2.36879	Cheshire	29	11	2013	23	2	151	9	ERR4076492	ERS4532955 (SAMEA6805301)
UK308646	UK	55.8818	-4.45707	Renfrewshire	16	12	2013	124	2	151	73	ERR4076493	ERS4532956 (SAMEA6805302)
UK400124	UK	51.8201	0.658866	Essex	6	1	2014	49	2	179	9	ERR4076494	ERS4532957 (SAMEA6805303)
UK400167	UK	52.4144	1.60024	Suffolk	6	1	2014	146	2	179	62	ERR4076495	ERS4532958 (SAMEA6805304)
UK400169	UK	54.972	-1.91477	Northumberland	7	1	2014	111	2	179	9	ERR4076496	ERS4532959 (SAMEA6805305)
UK400200	UK	52.077	-3.12511	Powys	7	1	2014	123	2	151	173	ERR4076497	ERS4532960 (SAMEA6805306)
UK400276	UK	52.2118	0.088527	Cambridgeshire	7	1	2014	18	2	151	176	ERR4076498	ERS4532961 (SAMEA6805307)
UK400926	UK	52.7269	-1.11066	Leicestershire	27	1	2014	89	2	151	9	ERR4076499	ERS4532962 (SAMEA6805308)
UK400947	UK	54.149	-1.59123	North Yorkshire	28	1	2014	105	2	151	9	ERR4076500	ERS4532963 (SAMEA6805309)
UK401127	UK	54.0675	-2.27899	North Yorkshire	27	1	2014	104	2	179	73	ERR4076501	ERS4532964 (SAMEA6805310)
UK401222	UK	53.0794	-0.945385	Nottinghamshire	4	2	2014	115	2	151	9	ERR4076502	ERS4532965 (SAMEA6805311)
UK401225	UK	52.9127	-0.980176	Nottinghamshire	4	2	2014	116	2	179	9	ERR4076503	ERS4532966 (SAMEA6805312)
UK401257	UK	51.0428	-0.726718	Surrey	4	2	2014	154	5	179	59	ERR4076504	ERS4532967 (SAMEA6805313)
UK401302	UK	53.0433	-1.39071	Derbyshire	6	2	2014	31	2	151	9	ERR4076505	ERS4532968 (SAMEA6805314)
UK401435	UK	53.3909	-0.343454	Lincolnshire	12	2	2014	94	2	151	9	ERR4076506	ERS4532969 (SAMEA6805315)
UK401589	UK	50.7356	-1.76378	Dorset	18	2	2014	36	2	151	9	ERR4076507	ERS4532970 (SAMEA6805316)
UK401627	UK	51.4146	-1.49485	Berkshire	19	2	2014	5	2	151	9	ERR4076508	ERS4532971 (SAMEA6805317)
UK401689	UK	53.0353	-2.36879	Cheshire	21	2	2014	23	2	151	9	ERR4076509	ERS4532972 (SAMEA6805318)
UK401719	UK	55.8818	-4.45707	Renfrewshire	23	2	2014	124	2	151	73	ERR4076510	ERS4532973 (SAMEA6805319)
UK401778	UK	53.613	-2.58789	Lancashire	26	2	2014	84	2	179	73	ERR4076511	ERS4532974 (SAMEA6805320)
UK401821	UK	51.8098	-4.76261	Pembrokeshire	27	2	2014	119	5	179	177	ERR4076512	ERS4532975 (SAMEA6805321)
UK401823	UK	51.188	-2.36011	Somerset	27	2	2014	131	2	151	173	ERR4076513	ERS4532976 (SAMEA6805322)
UK401827	UK	53.1247	-2.13479	Staffordshire	28	2	2014	137	2	151	173	ERR4076514	ERS4532977 (SAMEA6805323)
UK402034	UK	52.5726	-2.78815	Shropshire	6	3	2014	127	2	179	9	ERR4076515	ERS4532978 (SAMEA6805324)
UK402167	UK	52.8564	-2.24919	Staffordshire	10	3	2014	138	2	151	9	ERR4076516	ERS4532979 (SAMEA6805325)
UK402313	UK	53.2511	-2.36927	Cheshire	12	3	2014	24	2	179	73	ERR4076517	ERS4532980 (SAMEA6805326)
UK402466	UK	53.3991	-2.50994	Cheshire	17	3	2014	171	2	151	173	ERR4076518	ERS4532981 (SAMEA6805327)
UK402884	UK	55.1806	-1.71344	Northumberland	1	4	2014	112	2	179	9	ERR4076519	ERS4532982 (SAMEA6805328)
UK402969	UK	50.9252	-1.75864	Hampshire	3	4	2014	63	2	151	9	ERR4076520	ERS4532983 (SAMEA6805329)
UK403028	UK	53.0353	-2.36879	Cheshire	4	4	2014	23	2	179	9	ERR4076521	ERS4532984 (SAMEA6805330)
UK403089	UK	51.1499	-0.043942	Surrey	7	4	2014	155	2	151	173	ERR4076522	ERS4532985 (SAMEA6805331)
UK403091	UK	53.1785	-2.28538	Cheshire	6	4	2014	25	2	151	173	ERR4076523	ERS4532986 (SAMEA6805332)
UK403124	UK	51.2286	-2.31651	Somerset	8	4	2014	132	2	151	9	ERR4076524	ERS4532987 (SAMEA6805333)
UK403226	UK	54.3134	-2.74212	Cumbria	10	4	2014	28	2	151	9	ERR4076525	ERS4532988 (SAMEA6805334)
UK403319	UK	50.8535	-1.39859	Hampshire	14	4	2014	64	2	151	9	ERR4076526	ERS4532989 (SAMEA6805335)
UK403424	UK	52.523	1.21993	Norfolk	16	4	2014	102	6	179	105	ERR4076527	ERS4532990 (SAMEA6805336)
UK403473	UK	56.4138	-5.47116	Argyll and Bute	22	4	2014	2	2	179	9	ERR4076528	ERS4532991 (SAMEA6805337)
UK403476	UK	51.0516	0.507132	Kent	22	4	2014	77	2	151	9	ERR4076529	ERS4532992 (SAMEA6805338)
UK403616	UK	53.1247	-2.13479	Staffordshire	23	4	2014	137	2	151	173	ERR4076530	ERS4532993 (SAMEA6805339)
UK403633	UK	51.9002	-1.7455	Gloucestershire	25	4	2014	53	5	179	7	ERR4076531	ERS4532994 (SAMEA6805340)
UK403635	UK	51.7056	-2.42796	Gloucestershire	25	4	2014	54	2	151	9	ERR4076532	ERS4532995 (SAMEA6805341)
UK403636	UK	52.9219	-1.47564	Derbyshire	25	4	2014	32	2	151	9	ERR4076533	ERS4532996 (SAMEA6805342)
UK403660	UK	52.523	1.21993	Norfolk	25	4	2014	103	2	179	9	ERR4076534	ERS4532997 (SAMEA6805343)
UK403739	UK	55.776	-2.411	Berwickshire	25	4	2014	8	2	151	9	ERR4076535	ERS4532998 (SAMEA6805344)
UK403804	UK	53.7199	-1.86453	West Yorkshire	28	4	2014	163	5	179	59	ERR4076536	ERS4532999 (SAMEA6805345)
UK403842	UK	55.8818	-4.45707	Renfrewshire	29	4	2014	124	2	151	73	ERR4076537	ERS4533000 (SAMEA6805346)
UK404079	UK	51.9882	0.685523	Essex	8	5	2014	50	2	151	9	ERR4076538	ERS4533001 (SAMEA6805347)
UK404107	UK	50.9168	-0.996937	Hampshire	7	5	2014	65	2	151	173	ERR4076539	ERS4533002 (SAMEA6805348)
UK404270	UK	52.905	-2.48286	Shropshire	13	5	2014	128	2	151	9	ERR4076540	ERS4533003 (SAMEA6805349)
UK404643	UK	50.9168	-0.996937	Hampshire	27	5	2014	65	2	151	9	ERR4076541	ERS4533004 (SAMEA6805350)
UK404735	UK	52.523	1.21993	Norfolk	29	5	2014	102	6	179	105	ERR4076542	ERS4533005 (SAMEA6805351)
UK404919	UK	51.4376	-2.69097	Somerset	5	6	2014	133	2	151	9	ERR4076543	ERS4533006 (SAMEA6805352)
UK404956	UK	55.0709	-3.60512	Dumfries and Galloway	9	6	2014	37	2	151	9	ERR4076544	ERS4533007 (SAMEA6805353)
UK405020	UK	52.9127	-0.980176	Nottinghamshire	10	6	2014	116	5	179	6	ERR4076545	ERS4533008 (SAMEA6805354)
UK405133	UK	54.1466	-0.791565	North Yorkshire	13	6	2014	106	2	151	188	ERR4076546	ERS4533009 (SAMEA6805355)
UK405196	UK	55.8818	-4.45707	Renfrewshire	17	6	2014	124	2	151	73	ERR4076547	ERS4533010 (SAMEA6805356)
UK405405	UK	52.523	1.21993	Norfolk	25	6	2014	103	2	179	9	ERR4076548	ERS4533011 (SAMEA6805357)
UK405722	UK	53.8718	-1.88961	West Yorkshire	6	7	2014	164	5	179	59	ERR4076549	ERS4533012 (SAMEA6805358)
UK405862	UK	52.7269	-1.11066	Leicestershire	10	7	2014	89	2	151	73	ERR4076550	ERS4533013 (SAMEA6805359)
UK406006	UK	57.5307	-4.25308	Highland	15	7	2014	71	5	179	1	ERR4076551	ERS4533014 (SAMEA6805360)
UK406646	UK	52.2074	1.09426	Suffolk	11	8	2014	147	2	151	9	ERR4076552	ERS4533015 (SAMEA6805361)
UK407978	UK	53.8229	-2.70085	Lancashire	5	10	2014	85	2	151	173	ERR4076553	ERS4533016 (SAMEA6805362)
UK408226	UK	53.4873	-0.366604	Lincolnshire	15	10	2014	95	2	179	73	ERR4076554	ERS4533017 (SAMEA6805363)
UK408350	UK	52.2675	0.48287	Suffolk	21	10	2014	148	2	151	9	ERR4076555	ERS4533018 (SAMEA6805364)
UK408377	UK	51.8201	0.658866	Essex	22	10	2014	169	2	151	9	ERR4076556	ERS4533019 (SAMEA6805365)
UK408567	UK	53.8718	-1.88961	West Yorkshire	31	10	2014	164	2	179	73	ERR4076557	ERS4533020 (SAMEA6805366)
UK409111	UK	51.5969	-2.21721	Gloucestershire	20	11	2014	55	2	151	9	ERR4076558	ERS4533021 (SAMEA6805367)
UK409283	UK	54.5529	-1.92297	Durham	27	11	2014	40	2	151	73	ERR4076559	ERS4533022 (SAMEA6805368)
UK409775	UK	55.6624	-3.74196	Lanarkshire	16	12	2014	81	2	179	73	ERR4076560	ERS4533023 (SAMEA6805369)
UK409989	UK	53.7199	-1.86453	West Yorkshire	29	12	2014	165	5	179	59	ERR4076561	ERS4533024 (SAMEA6805370)
UK500213	UK	53.1789	-1.18919	Nottinghamshire	6	1	2015	170	2	151	173	ERR4076562	ERS4533025 (SAMEA6805371)
UK500626	UK	53.3991	-2.50994	Cheshire	15	1	2014	171	2	179	73	ERR4076563	ERS4533026 (SAMEA6805372)
UK501770	UK	52.523	1.21993	Norfolk	20	2	2015	102	6	179	105	ERR4076564	ERS4533027 (SAMEA6805373)
UK501771	UK	52.523	1.21993	Norfolk	20	2	2015	102	6	179	105	ERR4076565	ERS4533028 (SAMEA6805374)
UK501957	UK	52.523	1.21993	Norfolk	26	2	2015	102	6	179	105	ERR4076566	ERS4533029 (SAMEA6805375)
UK501958	UK	52.523	1.21993	Norfolk	26	2	2015	102	6	179	105	ERR4076567	ERS4533030 (SAMEA6805376)
UK502030	UK	50.8535	-1.39859	Hampshire	2	3	2015	66	2	151	9	ERR4076568	ERS4533031 (SAMEA6805377)
UK502305	UK	52.523	1.21993	Norfolk	10	3	2015	102	6	179	105	ERR4076569	ERS4533032 (SAMEA6805378)
UK502449	UK	52.523	1.21993	Norfolk	12	3	2015	102	6	179	105	ERR4076570	ERS4533033 (SAMEA6805379)
UK502892	UK	52.2432	0.403637	Suffolk	26	3	2015	149	2	151	73	ERR4076571	ERS4533034 (SAMEA6805380)
UK600248	UK	55.6624	-3.74196	Lanarkshire	6	1	2016	82	2	151	173	ERR4076572	ERS4533035 (SAMEA6805381)
UK600252	UK	54.1577	-4.47522	Isle of Man	6	1	2016	73	2	151	173	ERR4076573	ERS4533036 (SAMEA6805382)
UK600657	UK	51.8467	-4.34732	Carmarthenshire	13	1	2016	20	2	151	173	ERR4076574	ERS4533037 (SAMEA6805383)
UK600935	UK	51.8098	-4.76261	Pembrokeshire	18	1	2016	120	2	179	9	ERR4076575	ERS4533038 (SAMEA6805384)
UK601761	UK	51.7727	-0.731345	Buckinghamshire	3	2	2016	12	5	179	deletion	ERR4076576	ERS4533039 (SAMEA6805385)
UK603404	UK	50.8535	-1.39859	Hampshire	11	3	2016	67	2	151	48	ERR4076577	ERS4533040 (SAMEA6805386)
UK603405	UK	53.613	-2.58789	Lancashire	13	3	2016	86	2	151	173	ERR4076578	ERS4533041 (SAMEA6805387)
UK603564	UK	53.235	-2.29665	Cheshire	16	3	2016	26	2	151	9	ERR4076579	ERS4533042 (SAMEA6805388)
UK603612	UK	53.992	-0.91624	Yorkshire	17	3	2016	175	2	151	9	ERR4076580	ERS4533043 (SAMEA6805389)
UK603657	UK	51.5969	-2.21721	Gloucestershire	20	3	2016	56	2	151	9	ERR4076581	ERS4533044 (SAMEA6805390)
UK603918	UK	56.1139	-3.91338	Stirlingshire	22	3	2016	139	2	151	173	ERR4076582	ERS4533045 (SAMEA6805391)
UK604116	UK	52.2118	0.088527	Cambridgeshire	24	3	2016	19	2	151	9	ERR4076583	ERS4533046 (SAMEA6805392)
UK604332	UK	51.7727	-0.731345	Buckinghamshire	4	4	2016	12	5	179	deletion	ERR4076584	ERS4533047 (SAMEA6805393)
UK604374	UK	51.9002	-1.7455	Gloucestershire	4	4	2016	57	2	151	9	ERR4076585	ERS4533048 (SAMEA6805394)
UK604779	UK	54.6641	-2.72384	Cumbria	15	4	2016	29	2	179	9	ERR4076586	ERS4533049 (SAMEA6805395)
UK604947	UK	51.2185	1.39439	Kent	21	4	2016	78	2	151	9	ERR4076587	ERS4533050 (SAMEA6805396)
UK605126	UK	53.7239	-1.85499	West Yorkshire	27	4	2016	166	2	151	173	ERR4076588	ERS4533051 (SAMEA6805397)
UK607122	UK	52.1041	-0.937339	Northamptonshire	16	6	2016	109	2	151	9	ERR4076589	ERS4533052 (SAMEA6805398)
UK607152	UK	54.6641	-2.72384	Cumbria	17	6	2016	29	2	179	9	ERR4076590	ERS4533053 (SAMEA6805399)
UK607239	UK	54.1964	-2.9023	Cumbria	21	6	2016	30	2	151	9	ERR4076591	ERS4533054 (SAMEA6805400)
UK607499	UK	51.0473	-0.035412	West Sussex	1	7	2016	162	2	151	173	ERR4076592	ERS4533055 (SAMEA6805401)
UK607708	UK	52.7269	-1.11066	Leicestershire	11	7	2016	90	2	151	9	ERR4076593	ERS4533056 (SAMEA6805402)
UK607921	UK	51.9196	-2.06793	Gloucestershire	18	7	2016	58	2	151	173	ERR4076594	ERS4533057 (SAMEA6805403)
UK608142	UK	54.0351	-2.30077	North Yorkshire	25	6	2016	107	2	179	9	ERR4076595	ERS4533058 (SAMEA6805404)
UK608306	UK	53.3579	-1.44578	Derbyshire	11	8	2016	33	2	151	9	ERR4076596	ERS4533059 (SAMEA6805405)
UKAppleby	UK	54.5772	-2.79748	Cumbria		7	2012	27	5	179	6	ERR4076597	ERS4533060 (SAMEA6805406)
USA01_06	USA	43.2994	-74.2179	New York			1965	25	1	179	22	ERR4076598	ERS4533061 (SAMEA6805407)
USA01_09	USA	43.2994	-74.2179	New York			1965	25	1	179	2	ERR4076599	ERS4533062 (SAMEA6805408)
USA01_10	USA	43.2994	-74.2179	New York			1980	28	1	179	24	ERR4076600	ERS4533063 (SAMEA6805409)
USA01_12	USA	43.2994	-74.2179	New York			1980	28	1	179	24	ERR4076601	ERS4533064 (SAMEA6805410)
USA01_13	USA	43.2994	-74.2179	New York			1981	29	1	179	24	ERR4076602	ERS4533065 (SAMEA6805411)
USA01_24	USA	43.2994	-74.2179	New York			1975	26	1	179	22	ERR4076603	ERS4533066 (SAMEA6805412)
USA01_25	USA	43.2994	-74.2179	New York			1976	27	1	179	187	ERR4076604	ERS4533067 (SAMEA6805413)
USA01_33	USA	43.2994	-74.2179	New York			1981	29	1	179	2	ERR4076605	ERS4533068 (SAMEA6805414)
USA01_38	USA	43.2994	-74.2179	New York			1982	30	6	179	38	ERR4076606	ERS4533069 (SAMEA6805415)
USA01_55	USA	43.2994	-74.2179	New York			1983	31	1	179	186	ERR4076607	ERS4533070 (SAMEA6805416)
USA01_73	USA	43.2994	-74.2179	New York			1983	31	6	179	38	ERR4076608	ERS4533071 (SAMEA6805417)
USA02_08	USA	43.2994	-74.2179	New York			1976	27	6	179	185	ERR4076609	ERS4533072 (SAMEA6805418)
USA02_20	USA	37.8393	-84.27	Kentucky			1996	6	1	179	20	ERR4076610	ERS4533073 (SAMEA6805419)
USA02_34	USA	37.8393	-84.27	Kentucky			1993	5	1	179	184	ERR4076611	ERS4533074 (SAMEA6805420)
USA02_36	USA	37.8393	-84.27	Kentucky			1993	5	1	179	30	ERR4076612	ERS4533075 (SAMEA6805421)
USA03_30	USA	45.2538	-69.4455	Maine			2004	17	1	179	28	ERR4076613	ERS4533076 (SAMEA6805422)
USA03_67	USA	46.7296	-94.6859	Minnesota			1997	19	1	179	insertion	ERR4076614	ERS4533077 (SAMEA6805423)
USA04_69	USA	46.8797	-110.363	Montana			1995	21	1	179	94	ERR4076615	ERS4533078 (SAMEA6805424)
USA05_39	USA	37.8393	-84.27	Kentucky			1993	5	1	179	2	ERR4076616	ERS4533079 (SAMEA6805425)
USA05_40	USA	41.878	-93.0977	Iowa			2003	4	1	179	28	ERR4076617	ERS4533080 (SAMEA6805426)
USA05_43	USA	37.8393	-84.27	Kentucky			2004	8	6	179	38	ERR4076618	ERS4533081 (SAMEA6805427)
USA05_45	USA	47.7511	-120.74	Washington State			2001	36	6	179	183	ERR4076619	ERS4533082 (SAMEA6805428)
USA05_48	USA	37.8393	-84.27	Kentucky			2004	8	6	179	deletion	ERR4076620	ERS4533083 (SAMEA6805429)
USA05_51	USA	45.2538	-69.4455	Maine			2003	16	1	179	2	ERR4076621	ERS4533084 (SAMEA6805430)
USA05_61	USA	36.7783	-119.418	California			2002	2	1	179	178	ERR4076622	ERS4533085 (SAMEA6805431)
USA05_66	USA	45.2538	-69.4455	Maine			2002	15	1	179	28	ERR4076623	ERS4533086 (SAMEA6805432)
USA05_67	USA	47.7511	-120.74	Washington State			2001	36	6	179	92	ERR4076624	ERS4533087 (SAMEA6805433)
USA05_74	USA	38.5976	-80.4549	West Virginia			2007	37	1	179	91	ERR4076625	ERS4533088 (SAMEA6805434)
USA05_80	USA	45.2538	-69.4455	Maine			2004	17	6	179	182	ERR4076626	ERS4533089 (SAMEA6805435)
USA06_03	USA	43.2994	-74.2179	New York			1984	32	6	179	38	ERR4076627	ERS4533090 (SAMEA6805436)
USA06_60	USA	37.4316	-78.6569	Virginia			1999	35	1	179	11	ERR4076628	ERS4533091 (SAMEA6805437)
USA06_79	USA	37.8393	-84.27	Kentucky			2009	10	1	179	28	ERR4076629	ERS4533092 (SAMEA6805438)
USA07_01	USA	37.8393	-84.27	Kentucky			2010	11	1	179	2	ERR4076630	ERS4533093 (SAMEA6805439)
USA07_02	USA	37.8393	-84.27	Kentucky			2010	11	1	179	178	ERR4076631	ERS4533094 (SAMEA6805440)
USA07_04	USA	37.8393	-84.27	Kentucky			2010	11	1	179	33	ERR4076632	ERS4533095 (SAMEA6805441)
USA07_05	USA	37.8393	-84.27	Kentucky			2010	11	1	179	33	ERR4076633	ERS4533096 (SAMEA6805442)
USA07_09	USA	37.8393	-84.27	Kentucky			2010	11	1	179	28	ERR4076634	ERS4533097 (SAMEA6805443)
USA07_16	USA	37.8393	-84.27	Kentucky			2009	10	1	179	179	ERR4076635	ERS4533098 (SAMEA6805444)
USA07_22	USA	40.2672	-86.1349	Indiana			2009	3	1	179	2	ERR4076636	ERS4533099 (SAMEA6805445)
USA07_32	USA	37.8393	-84.27	Kentucky			2010	11	1	179	179	ERR4076637	ERS4533100 (SAMEA6805446)
USA07_73	USA	45.2538	-69.4455	Maine			2011	18	6	179	38	ERR4076638	ERS4533101 (SAMEA6805447)
USA08_01	USA	46.7296	-94.6859	Minnesota			1998	20	1	179	22	ERR4076639	ERS4533102 (SAMEA6805448)
USA08_02	USA	46.7296	-94.6859	Minnesota			1998	20	1	179	insertion	ERR4076640	ERS4533103 (SAMEA6805449)
USA08_07	USA	37.8393	-84.27	Kentucky			2005	9	6	179	39	ERR4076641	ERS4533104 (SAMEA6805450)
USA08_10	USA	46.7296	-94.6859	Minnesota			1998	20	1	179	insertion	ERR4076642	ERS4533105 (SAMEA6805451)
USA08_17	USA	37.8393	-84.27	Kentucky			2005	9	1	179	181	ERR4076643	ERS4533106 (SAMEA6805452)
USA08_22	USA	36.7783	-119.418	California			1989	1	1	179	28	ERR4076644	ERS4533107 (SAMEA6805453)
USA08_33	USA	37.8393	-84.27	Kentucky			1997	7	1	179	2	ERR4076645	ERS4533108 (SAMEA6805454)
USA08_56	USA	37.8393	-84.27	Kentucky			1996	6	1	179	28	ERR4076646	ERS4533109 (SAMEA6805455)
USA08_62	USA	37.8393	-84.27	Kentucky			2005	9	1	179	181	ERR4076647	ERS4533110 (SAMEA6805456)
USA08_74	USA	40.0583	-74.4057	New Jersey			1998	24	2	179	9	ERR4076648	ERS4533111 (SAMEA6805457)
USA08_75	USA	37.4316	-78.6569	Virginia			1999	35	1	179	180	ERR4076649	ERS4533112 (SAMEA6805458)
USA08_77	USA	40.0583	-74.4057	New Jersey			1997	23	2	179	9	ERR4076650	ERS4533113 (SAMEA6805459)
USA08_81	USA	37.8393	-84.27	Kentucky			2009	10	6	179	39	ERR4076651	ERS4533114 (SAMEA6805460)
USA09_01	USA	37.8393	-84.27	Kentucky			2012	13	1	396	28	ERR4076652	ERS4533115 (SAMEA6805461)
USA09_02	USA	37.8393	-84.27	Kentucky			2013	14	1	179	179	ERR4076653	ERS4533116 (SAMEA6805462)
USA09_05	USA	31.9686	-99.9018	Texas			2014	34	1	179	179	ERR4076654	ERS4533117 (SAMEA6805463)
USA09_06	USA	41.2033	-77.1945	Pennsylvania			2012	33	1	396	28	ERR4076655	ERS4533118 (SAMEA6805464)
USA09_07	USA	37.8393	-84.27	Kentucky			2013	14	6	179	39	ERR4076656	ERS4533119 (SAMEA6805465)
USA09_09	USA	37.8393	-84.27	Kentucky			2014	14	1	179	179	ERR4076657	ERS4533120 (SAMEA6805466)
USA09_10	USA	37.8393	-84.27	Kentucky			2013	14	1	179	179	ERR4076658	ERS4533121 (SAMEA6805467)
USA09_12	USA	46.8797	-110.363	Montana			2009	22	1	395	2	ERR4076659	ERS4533122 (SAMEA6805468)
USA09_14	USA	43.7844	-88.7879	Wisconsin			2014	38	1	179	147	ERR4076660	ERS4533123 (SAMEA6805469)
USA09_15	USA	40.2672	-86.1349	Indiana			2009	3	1	179	178	ERR4076661	ERS4533124 (SAMEA6805470)
USA09_17	USA	37.8393	-84.27	Kentucky			2011	12	6	179	96	ERR4076662	ERS4533125 (SAMEA6805471)
AusPenny	Australia	-37.0625	146.082	Mansfield	27	4	2016	5	3	179	100	ERR4076663	ERS4533126 (SAMEA6805472)
Is593742	Israel	31.959	34.9278	Ben Shemen		12	2009	3	1	179	2	ERR4076664	ERS4533127 (SAMEA6805473)

## Sheet: Table S2
Table S2. Core allele distribution of the study collection.
ID	accA__accD	accC	ackA	acpP	acpS__alr	adcA	addA__addB	adhE	adhP	adk	agaD__agaW	agaS	agaV	ahpC	alaS	amyA	apt	arcA	arcB	arcC	argR1	argR2	argS	aroA__aroK	aroB	aroE	aroF	asd	asnA	asnB	asnS	atoA__atoD	atoB	atpA	atpB	atpC	atpD	atpE	atpF__atpH	atpG	bacA	bglA	birA	carA	carB	ccpA	cdd__deoC	ciaH	ciaR
Arg0003	1	1	1	1	1	1	1	2	1	1	1	1	1	2	3	1	1	1	1	1	2	1	1	2	2	1	1	2	2	1	4	5	2	1	3	1	1	1	1	1	1	1	1	1	2	2	1	5	7
Arg0009	1	1	1	1	1	1	1	2	1	1	1	1	1	2	3	1	1	1	1	1	2	1	1	2	2	1	1	2	2	1	4	5	2	1	3	1	1	1	1	1	1	1	1	1	2	2	1	5	7
Arg0011	1	1	1	1	1	1	1	2	1	1	1	1	1	2	3	1	1	1	1	1	2	1	1	2	2	1	1	2	2	1	4	5	2	1	3	1	1	1	1	1	1	1	1	1	2	2	1	5	7
Arg0012	1	1	1	1	1	1	1	2	1	1	1	1	1	2	3	1	1	1	1	1	2	1	1	2	2	1	1	2	2	1	4	5	2	1	3	1	1	1	1	1	1	1	1	1	2	2	1	5	7
Arg0021	1	1	1	1	1	1	1	2	1	1	1	1	1	2	3	1	1	1	1	1	2	1	1	2	2	1	1	2	2	1	4	5	2	1	3	1	1	1	1	1	1	1	1	1	2	2	1	5	7
Arg0090	1	1	1	1	1	1	6	2	1	1	1	1	1	2	3	1	1	1	1	1	2	1	1	2	2	1	1	2	2	1	4	5	2	1	3	1	1	1	1	1	1	1	1	1	2	2	1	5	7
Arg0098	1	1	1	1	1	1	1	2	1	1	1	1	1	2	3	1	1	1	1	1	2	1	1	2	2	1	1	2	2	1	4	5	2	1	3	1	1	1	1	1	1	1	1	1	2	2	1	5	7
Arg0101	1	1	1	1	1	1	1	2	1	1	1	1	1	2	3	1	1	1	1	1	2	1	1	2	2	1	1	2	2	1	4	5	2	1	3	1	1	1	1	1	1	1	1	1	2	2	1	5	7
Arg0103	1	1	1	1	1	1	5	2	1	1	1	1	1	2	3	1	1	1	1	1	2	1	1	2	2	1	1	2	2	1	4	5	2	1	3	1	1	1	1	1	1	1	1	1	2	2	1	5	7
Arg0105	1	1	1	1	1	1	5	2	1	1	1	1	1	2	3	1	1	1	1	1	2	1	1	2	2	1	1	2	2	1	4	5	2	1	3	1	1	1	1	1	1	1	1	1	2	2	1	5	7
Arg0106	1	1	1	1	1	1	1	2	1	1	1	1	1	2	3	1	1	1	1	1	2	1	1	2	2	1	1	2	2	1	4	5	2	1	3	1	1	1	1	1	1	1	1	1	2	2	1	5	7
Arg0107	1	1	1	1	1	1	1	2	1	1	1	1	1	2	3	1	1	1	1	1	2	1	1	2	2	1	1	2	2	1	4	5	2	1	3	1	1	1	1	1	1	1	1	1	2	2	1	5	7
Arg0108	1	1	1	1	1	1	1	2	1	1	1	1	1	2	3	1	1	1	1	1	2	1	1	2	2	1	1	2	2	1	4	5	2	1	3	1	1	1	1	1	1	1	1	1	2	2	1	5	7
Arg0109	1	1	1	1	1	1	1	2	1	1	1	1	1	2	3	1	1	1	1	1	2	1	1	2	2	1	1	2	2	1	4	5	2	1	3	1	1	1	1	1	1	1	1	1	2	2	1	5	7
Arg0218	1	1	1	1	1	1	1	2	1	1	1	1	1	2	3	1	1	1	1	1	2	1	1	2	2	1	1	2	2	1	4	5	2	1	3	1	1	1	1	1	1	1	1	1	2	2	1	5	7
Aus0006	1	1	1	1	1	1	1	1	1	1	1	1	1	2	3	1	1	1	1	1	2	1	1	2	2	1	1	2	2	1	4	5	2	1	3	1	1	1	1	1	1	2	1	1	2	2	1	5	2
Aus0047	1	1	1	1	1	1	1	1	1	1	1	1	1	2	3	1	1	1	1	1	2	1	1	2	2	1	1	2	2	1	2	5	2	1	3	1	1	1	1	1	1	2	1	1	2	2	1	5	7
Aus0253	1	1	1	1	1	1	1	1	1	1	1	1	1	2	3	1	2	1	1	1	2	1	1	2	2	1	1	2	2	1	2	5	2	1	3	1	1	1	1	1	1	2	1	1	2	2	1	5	7
Aus0451	1	1	1	1	1	1	1	1	1	1	1	1	1	2	3	1	1	1	1	1	2	1	1	2	2	1	1	2	2	1	4	5	2	1	3	1	1	1	1	1	1	2	1	1	2	2	1	5	7
Aus181063	1	1	1	1	1	1	1	1	1	1	1	1	1	2	3	1	1	1	1	1	2	1	1	2	2	1	1	2	2	1	4	5	2	1	3	1	1	1	1	1	1	1	1	1	2	2	1	5	7
AusAvenal	1	1	1	1	1	1	1	1	1	1	1	1	1	2	3	1	1	1	1	1	2	1	1	2	2	1	1	2	2	1	2	5	2	1	3	1	1	1	1	1	1	2	1	1	2	2	1	5	7
AusCruise	1	1	1	1	1	1	1	1	1	1	1	1	1	2	3	1	1	1	1	1	2	1	1	2	2	1	1	2	2	1	4	5	2	1	3	1	1	1	1	1	1	2	1	1	1	2	1	5	5
AusGlaston	1	1	1	1	1	1	1	1	1	1	1	1	1	2	3	1	1	1	1	1	2	1	1	2	2	1	1	2	2	1	4	5	2	1	3	1	1	1	1	1	1	2	1	1	2	2	1	5	7
AusJoy	1	1	1	1	1	1	1	1	1	1	1	1	1	2	3	1	1	1	1	1	2	1	1	2	2	1	1	2	2	1	4	5	2	1	3	1	1	1	1	1	1	2	1	1	2	2	1	5	7
AusLouab	1	1	1	1	1	1	1	1	1	1	1	1	1	2	3	1	1	1	1	1	2	1	1	2	2	1	1	2	2	1	4	5	2	1	3	1	1	1	1	1	1	2	1	1	2	2	1	5	7
AusLouns	1	1	1	1	1	1	1	1	1	1	1	1	1	2	3	1	1	1	1	1	2	1	1	2	2	1	1	2	2	1	4	5	2	1	3	1	1	1	1	1	1	2	1	1	2	2	1	5	7
AusMissyf	1	1	1	1	1	1	1	1	1	1	1	1	1	2	3	1	1	1	1	1	2	1	1	2	2	1	1	2	2	1	4	5	2	1	3	1	1	1	1	1	1	2	1	1	1	2	1	5	5
AusMissys	1	1	1	1	1	1	1	1	1	1	1	1	1	2	3	1	1	1	1	1	2	1	1	2	2	1	1	2	2	1	4	5	2	1	3	1	1	1	1	1	1	2	1	1	1	2	1	5	5
AusPenn	1	1	1	1	1	1	1	1	1	1	1	1	1	2	3	1	1	1	1	1	2	1	1	2	2	1	1	2	2	1	4	5	2	1	3	1	1	1	1	1	1	2	1	1	2	2	1	5	7
AusPenny	1	1	1	1	1	1	1	1	1	1	1	1	1	2	3	1	1	1	1	1	2	1	1	2	2	1	1	2	2	1	4	5	2	1	3	1	1	1	1	1	1	2	1	1	1	2	1	5	5
AusSkyright	1	1	1	1	1	1	1	1	1	1	1	1	1	2	3	1	1	1	1	1	2	1	1	2	2	1	1	2	2	1	4	5	2	1	3	1	1	1	1	1	1	2	1	1	2	2	1	5	7
AusSparkyC	1	1	1	1	1	1	1	1	1	1	1	1	1	2	3	1	1	1	1	1	2	1	1	2	2	1	1	2	2	1	4	5	2	1	3	1	1	1	1	1	1	2	1	1	1	2	1	5	5
AusSparkyH	1	1	1	1	1	1	1	1	1	1	1	1	1	2	3	1	1	1	1	1	2	1	1	2	2	1	1	2	2	1	4	5	2	1	3	1	1	1	1	1	1	2	1	1	1	2	1	5	5
AusStorm	1	1	1	1	1	1	1	1	1	1	1	1	1	2	3	1	1	1	1	1	2	1	1	2	2	1	1	2	2	1	4	5	2	1	3	1	1	1	1	1	1	2	1	1	1	2	1	5	5
AusStrykab	1	1	1	1	1	1	1	1	1	1	1	1	1	2	3	1	1	1	1	1	2	1	1	2	2	1	1	2	2	1	4	5	2	1	3	1	1	1	1	1	1	2	1	1	2	2	1	5	7
AusStrykns	1	1	1	1	1	1	1	1	1	1	1	1	1	2	3	1	1	1	1	1	2	1	1	2	2	1	1	2	2	1	4	5	2	1	3	1	1	1	1	1	1	2	1	1	2	2	1	5	7
AusTeddy	1	1	1	1	1	1	1	1	1	1	1	1	1	2	3	1	1	1	1	1	2	1	1	2	2	1	1	2	2	1	4	5	2	1	3	1	1	1	1	1	1	2	1	1	1	2	1	5	5
AusVirgil	1	1	1	1	1	1	1	1	1	1	1	1	1	2	3	1	1	1	1	1	2	1	1	2	2	1	1	2	2	1	4	5	2	1	3	1	1	1	1	1	1	2	1	1	2	2	1	5	7
AusWeown	1	1	1	1	1	1	1	1	1	1	1	1	1	2	3	1	1	1	1	1	2	1	1	2	2	1	1	2	2	1	4	5	2	1	3	1	1	1	1	1	1	2	1	1	1	2	1	5	5
AusZadiym	1	1	1	1	1	1	1	1	1	1	1	1	1	2	3	1	1	1	1	1	2	1	1	2	2	1	1	2	2	1	4	5	2	1	3	1	1	1	1	1	1	2	1	1	2	2	1	5	7
AusZola	1	1	1	1	1	1	1	1	1	1	1	1	1	2	3	1	1	1	1	1	2	1	1	2	2	1	1	2	2	1	4	5	2	1	3	1	1	1	1	1	1	2	1	1	2	2	1	5	7
Bel101025	1	1	1	1	1	1	1	1	1	1	1	1	1	2	3	1	1	1	1	1	2	1	1	2	2	1	1	2	2	1	4	5	2	1	3	1	1	1	1	1	1	1	1	1	2	2	1	5	7
Bel101200	1	1	1	1	1	1	1	1	1	1	1	1	1	2	3	1	1	1	1	1	2	1	1	2	2	1	1	2	2	1	1	5	2	1	3	1	1	1	1	1	1	1	1	1	2	2	1	5	7
Bel101872	1	1	1	1	1	1	1	1	1	1	1	1	1	2	3	1	1	1	1	1	2	1	1	2	2	1	1	2	2	1	4	5	2	1	3	1	1	1	1	1	1	1	1	1	2	2	1	5	7
BelAmore	1	1	1	1	1	1	1	1	1	1	1	1	1	2	3	1	1	1	1	1	2	1	1	2	2	1	1	2	2	1	4	5	2	1	3	1	1	1	1	1	1	1	1	1	2	2	1	5	7
BelFerron	1	1	1	1	1	1	1	1	1	1	1	1	1	2	3	1	1	1	1	1	2	1	1	2	2	1	1	2	2	1	4	5	2	1	3	1	1	1	1	1	1	1	1	1	2	2	1	5	7
BelKemels	1	1	1	1	1	1	1	1	1	1	1	1	1	2	3	1	1	1	1	1	2	1	1	2	2	1	1	2	2	1	4	5	2	1	3	1	1	1	1	1	1	1	1	1	2	2	1	5	7
BelLedZep	1	1	1	1	1	1	1	1	1	1	1	1	1	2	3	1	1	1	1	1	2	1	1	2	2	1	1	2	2	1	4	5	2	1	3	1	1	1	1	1	1	1	1	1	2	2	1	5	7
BelSorek	1	1	1	1	1	1	1	1	1	1	1	1	1	2	3	1	1	1	1	1	2	1	1	2	2	1	1	2	2	1	4	5	2	1	3	1	1	1	1	1	1	1	1	1	2	2	1	5	7
BelTixier	1	1	1	1	1	1	1	1	1	1	1	1	1	2	3	1	1	1	1	1	2	1	1	2	2	1	1	2	2	1	4	5	2	1	3	1	1	1	1	1	1	1	1	1	2	2	1	5	7
BelToupie	1	1	1	1	1	1	1	1	1	1	1	1	1	2	3	1	1	1	1	1	2	1	1	2	2	1	1	2	2	1	4	5	2	1	3	1	1	1	1	1	1	1	1	1	2	2	1	5	7
BelVanDam	1	1	1	1	1	1	1	1	1	1	1	1	1	2	3	1	1	1	1	1	2	1	1	2	2	1	1	2	2	1	4	5	2	1	3	1	1	1	1	1	1	1	1	1	2	2	1	5	7
BelVanHoot	1	1	1	1	1	1	1	1	1	1	1	1	1	2	3	1	1	1	1	1	2	1	1	2	2	1	1	2	2	1	4	5	2	1	3	1	1	1	1	1	1	1	1	1	2	2	1	5	7
BelVanLoo	1	1	1	1	1	1	1	1	1	1	1	1	1	2	3	1	1	1	1	1	2	1	1	2	2	1	1	2	2	1	4	5	2	1	3	1	1	1	1	1	1	1	1	1	2	2	1	5	7
BelVranck	1	1	1	1	1	1	1	1	1	1	1	1	1	2	3	1	1	1	1	1	2	1	1	2	2	1	1	2	2	1	1	5	2	1	3	1	1	1	1	1	1	1	1	1	2	2	1	5	7
Can303	1	1	1	1	1	1	1	2	1	1	1	1	1	2	3	1	1	1	1	1	2	1	2	2	2	1	1	2	1	1	4	5	2	1	3	1	1	1	1	1	1	1	1	1	2	2	1	5	4
CCUG27367	1	1	1	1	1	1	1	1	1	1	1	1	1	2	3	1	1	1	1	1	2	1	1	2	2	1	1	2	2	1	4	5	2	1	3	1	1	1	1	1	1	1	1	1	2	2	1	5	7
Fr29759	1	1	1	1	1	1	1	1	1	1	1	1	1	2	3	1	1	1	1	1	2	1	1	2	2	1	1	2	2	1	1	5	2	1	3	1	1	1	1	1	1	1	1	1	2	2	1	5	7
Fr32025	1	1	1	1	1	1	1	1	1	1	1	1	1	2	3	1	1	1	1	1	2	1	1	2	2	1	1	2	2	1	4	5	2	1	3	1	1	1	1	1	1	1	1	1	2	2	1	5	7
Fr32801	1	1	1	1	1	1	1	1	1	1	1	1	1	2	3	1	1	1	1	1	2	1	1	2	2	1	1	2	2	1	1	5	2	1	3	1	1	1	1	1	1	1	1	1	2	2	1	5	7
Fr33296	1	1	1	1	1	1	1	1	1	1	1	1	1	2	3	1	1	1	1	1	2	1	1	2	2	1	1	2	2	1	4	5	2	1	3	1	1	1	1	1	1	1	1	1	2	2	1	5	7
Fr34934	1	1	1	1	1	1	1	1	1	1	1	1	1	2	3	1	1	1	1	1	2	1	1	2	2	1	1	2	2	1	1	5	2	1	3	1	1	1	1	1	1	1	1	1	2	2	1	5	7
Fr36348	1	1	1	1	1	1	1	1	1	1	1	1	1	2	3	1	1	1	1	1	2	1	1	2	2	1	1	2	2	1	4	5	2	1	3	1	1	1	1	1	1	1	1	1	2	2	1	5	7
Fr36916	1	1	1	1	1	1	1	1	1	1	1	1	1	2	3	1	1	1	1	1	2	1	1	2	2	1	1	2	2	1	4	5	2	1	3	1	1	1	1	1	1	1	1	1	2	2	1	5	7
Fr38278	1	1	1	1	1	1	1	1	1	1	1	1	1	2	3	1	1	1	1	1	2	1	1	2	2	1	1	2	2	1	4	5	2	1	3	1	1	1	1	1	1	1	1	1	2	2	1	5	7
Fr39320	1	1	1	1	1	1	1	1	1	1	1	1	1	2	3	1	1	1	1	1	2	1	1	2	2	1	1	2	2	1	4	5	2	1	3	1	1	1	1	1	1	1	1	1	2	2	1	5	7
Fr49082	1	1	1	1	1	1	1	1	1	1	1	1	1	2	3	1	1	1	1	1	2	1	1	2	2	1	1	2	2	1	1	5	2	1	3	1	1	1	1	1	1	1	1	1	2	2	1	5	7
Fr5018	1	1	1	1	1	1	1	1	1	1	1	1	1	2	3	1	1	1	1	1	2	1	1	2	2	1	1	2	2	1	4	5	2	1	3	1	1	1	1	1	1	1	1	1	2	2	1	5	7
Fr51443	1	1	1	1	1	1	1	1	1	1	1	1	1	2	3	1	1	1	1	1	2	1	1	2	2	1	1	2	2	1	4	5	2	1	3	1	1	1	1	1	1	1	1	1	2	2	1	5	7
Fr51445	1	1	1	1	1	1	1	1	1	1	1	1	1	2	3	1	1	1	1	1	2	1	1	2	2	1	1	2	2	1	4	5	2	1	3	1	1	1	1	1	1	1	1	1	2	2	1	5	7
Fr53007	1	1	1	1	1	1	1	1	1	1	1	1	1	2	3	1	1	1	1	1	2	1	1	2	2	1	1	2	2	1	4	5	2	1	3	1	1	1	1	1	1	1	1	1	2	2	1	5	7
Ger0033	1	1	1	1	1	1	1	1	1	1	1	1	1	2	3	1	1	1	1	1	2	1	1	2	2	1	1	2	2	1	1	5	2	1	3	1	1	1	1	1	1	1	1	1	2	2	1	5	7
Ger0095	1	1	1	1	1	1	1	1	1	1	1	1	1	2	3	1	1	1	1	1	2	1	1	2	2	1	1	2	2	1	1	5	2	1	3	1	1	1	1	1	1	1	1	1	2	2	1	5	7
Ger0122	1	1	1	1	1	1	1	1	1	1	1	1	1	2	3	1	1	1	1	1	2	1	1	2	2	1	1	2	2	1	1	5	2	1	3	1	1	1	1	1	1	1	1	1	2	2	1	5	7
Ger0123	1	1	1	1	1	1	1	1	1	1	1	1	1	2	3	1	1	1	1	1	2	1	1	2	2	1	1	2	2	1	1	5	2	1	3	1	1	1	1	1	1	1	1	1	2	2	1	5	7
Ger0137	1	1	1	1	1	1	1	1	1	1	1	1	1	2	3	1	1	1	1	1	2	1	1	2	2	1	1	2	2	1	1	5	2	1	3	1	1	1	1	1	1	1	1	1	2	2	1	5	7
Ger0143	1	1	1	1	1	1	1	1	1	1	1	1	1	2	3	1	1	1	1	1	2	1	1	2	2	1	1	2	2	1	1	5	2	1	3	1	1	1	1	1	1	1	1	1	2	2	1	5	7
Ger501714	1	1	1	1	1	1	1	1	1	1	1	1	1	2	3	1	1	1	1	1	2	1	1	2	2	1	1	2	2	1	1	5	2	1	3	1	1	1	1	1	1	1	1	1	2	2	1	5	7
Ger5046	1	1	1	1	1	1	1	1	1	1	1	1	1	2	3	1	1	1	1	1	2	1	1	2	2	1	1	2	2	1	1	5	2	1	3	1	1	1	1	1	1	1	1	1	2	2	1	5	7
Ger509715	1	1	1	1	1	1	1	1	1	1	1	1	1	2	3	1	1	1	1	1	2	1	1	2	2	1	1	2	2	1	1	5	2	1	3	1	1	1	1	1	1	1	1	1	2	2	1	5	7
Ger5107	1	1	1	1	1	1	1	1	1	1	1	1	1	2	3	1	1	1	1	1	2	1	1	2	2	1	1	2	2	1	1	5	2	1	3	1	1	1	1	1	1	1	1	1	2	2	1	5	7
Ger5116	1	1	1	1	1	1	1	1	1	1	1	1	1	2	3	1	1	1	1	1	2	1	1	2	2	1	1	2	2	1	1	5	2	1	3	1	1	1	1	1	1	1	1	1	2	2	1	5	7
Ger5117	1	1	1	1	1	1	1	1	1	1	1	1	1	2	3	1	1	1	1	1	2	1	1	2	2	1	1	2	2	1	1	5	2	1	3	1	1	1	1	1	1	1	1	1	2	2	1	5	7
Ire21194	1	1	1	1	1	1	1	1	1	1	1	1	1	2	3	1	1	1	1	1	2	1	1	2	2	1	1	2	2	1	1	5	2	1	3	1	1	1	1	1	1	1	1	1	2	2	1	5	7
Ire39989	1	1	1	1	1	1	1	1	1	1	1	1	1	2	3	1	1	1	1	1	2	1	1	2	2	1	1	2	2	1	4	5	2	1	3	1	1	1	1	1	1	1	1	1	2	2	1	5	7
Ire40057	1	1	1	1	1	1	1	1	1	1	1	1	1	2	3	1	1	1	1	1	2	1	1	2	2	1	1	2	2	1	1	5	2	1	3	1	1	1	1	1	1	1	1	1	2	2	1	5	7
Ire40073	1	1	1	1	1	1	1	1	1	1	1	1	1	2	3	1	1	1	1	1	2	1	1	2	2	1	1	2	2	1	4	5	2	1	3	1	1	1	1	1	1	1	1	1	2	2	1	5	7
Ire40133	1	1	1	1	1	1	1	1	1	1	1	1	1	2	3	1	1	1	1	1	2	1	1	2	2	1	1	2	2	1	4	5	2	1	3	1	1	1	1	1	1	1	1	1	2	2	1	5	7
Ire40245	1	1	1	1	1	1	1	1	1	1	1	1	1	2	3	1	1	1	1	1	2	1	1	2	2	1	1	2	2	1	4	5	2	1	3	1	1	1	1	1	1	1	1	1	2	2	1	5	7
Ire40246	1	1	1	1	1	1	1	1	1	1	1	1	1	2	3	1	1	1	1	1	2	1	1	2	2	1	1	2	2	1	4	5	2	1	3	1	1	1	1	1	1	1	1	1	2	2	1	5	7
Ire40247	1	1	1	1	1	1	1	1	1	1	1	1	1	2	3	1	1	1	1	1	2	1	1	2	2	1	1	2	2	1	4	5	2	1	3	1	1	1	1	1	1	1	1	1	2	2	1	5	7
Ire40454	1	1	1	1	1	1	1	1	1	1	1	1	1	2	3	1	1	1	1	1	2	1	1	2	2	1	1	2	2	1	4	5	2	1	3	1	1	1	1	1	1	1	1	1	2	2	1	5	7
Ire41161	1	1	1	1	1	1	1	1	1	1	1	1	1	2	3	1	1	1	1	1	2	1	1	2	2	1	1	2	2	1	4	5	2	1	3	1	1	1	1	1	1	1	1	1	2	2	1	5	7
Ire41349	1	1	1	1	1	1	1	1	1	1	1	1	1	2	3	1	1	1	1	1	2	1	1	2	2	1	1	2	2	1	4	5	2	1	3	1	1	1	1	1	1	1	1	1	2	2	1	5	7
Ire41827	1	1	1	1	1	1	1	1	1	1	1	1	1	2	3	1	1	1	1	1	2	1	1	2	2	1	1	2	2	1	4	5	2	1	3	1	1	1	1	1	1	1	1	1	2	2	1	5	7
Ire42419	1	1	1	1	1	1	1	1	1	1	1	1	1	2	3	1	1	1	1	1	2	1	1	2	2	1	1	2	2	1	4	5	2	1	3	1	1	1	1	1	1	1	1	1	2	2	1	5	7
Ire58425	1	1	1	1	1	1	1	1	1	1	1	1	1	2	3	1	1	1	1	1	2	1	1	2	2	1	1	2	2	1	4	5	2	1	3	1	1	1	1	1	1	1	1	1	2	2	1	5	7
IrePusD	1	1	1	1	1	1	1	1	1	1	1	1	1	2	3	1	1	1	1	1	2	1	1	2	2	1	1	2	2	1	1	5	2	1	3	1	1	1	1	1	1	1	1	1	2	2	1	5	7
IreSA	1	1	1	1	1	1	1	1	1	1	1	1	1	2	3	1	1	1	1	1	2	1	1	2	2	1	1	2	2	1	1	5	2	1	3	1	1	1	1	1	1	1	1	1	2	2	1	5	7
Is107096	1	1	1	1	1	1	1	2	1	1	1	1	1	2	3	1	1	1	1	1	2	1	1	2	2	1	1	2	1	1	4	5	2	1	3	1	1	1	1	1	1	1	1	1	2	2	1	5	4
Is124067	1	1	1	1	1	1	1	2	1	1	1	1	1	2	3	1	1	1	1	1	2	1	1	2	2	1	1	2	1	1	4	5	2	1	3	1	1	1	1	1	1	1	1	1	2	2	1	5	4
Is126050	1	1	1	1	1	1	1	2	1	1	1	1	1	2	3	1	1	1	1	1	2	1	1	2	2	1	1	2	1	1	4	5	2	1	3	1	1	1	1	1	1	1	1	1	2	2	1	5	4
Is130986	1	1	1	1	1	1	1	2	1	1	1	1	1	2	3	1	1	1	1	1	2	1	1	2	2	1	1	2	1	1	4	5	2	1	3	1	1	1	1	1	1	1	1	1	2	2	1	10	3
Is132770	1	1	1	1	1	1	1	2	1	1	1	1	1	2	3	1	1	1	1	1	2	1	1	2	2	1	1	2	1	1	4	5	2	1	3	1	1	1	1	1	1	1	1	1	2	2	1	5	4
Is134009	1	1	1	1	1	1	1	2	1	1	1	1	1	2	3	1	1	1	1	1	2	1	1	2	2	1	1	2	1	1	4	5	2	1	3	1	1	1	1	1	1	1	1	1	2	2	1	7	4
Is134058	1	1	1	1	1	1	1	2	1	1	1	1	1	2	3	1	1	1	1	1	2	1	1	2	2	1	1	2	1	1	4	5	2	1	3	1	1	1	1	1	1	1	1	1	2	2	1	5	4
Is134367	1	1	1	1	1	1	1	2	1	1	1	1	1	2	3	1	1	1	1	1	2	1	1	2	2	1	1	2	1	1	4	5	2	1	3	1	1	1	1	1	1	1	1	1	2	2	1	5	4
Is138104	1	1	1	1	1	1	1	2	1	1	1	1	1	2	3	1	1	1	1	1	2	1	1	2	2	1	1	2	1	1	4	5	2	1	3	1	1	1	1	1	1	1	1	1	2	2	1	5	4
Is23593	1	1	1	1	1	1	1	2	1	1	1	1	1	2	3	1	1	1	1	1	2	1	1	2	2	1	1	2	1	1	4	5	2	1	3	1	1	1	1	1	1	1	1	1	2	2	1	5	4
Is35416	1	1	1	1	1	1	1	2	1	1	1	1	1	2	3	1	1	1	1	1	2	1	1	2	2	1	1	2	1	1	4	5	2	1	3	1	1	1	1	1	1	1	1	1	2	2	1	5	4
Is593742	1	1	1	1	1	1	1	2	1	1	1	1	1	2	3	1	1	1	1	1	2	1	1	2	2	1	1	2	1	1	4	5	2	1	3	1	1	1	1	1	1	1	1	1	2	2	1	5	4
Is69185	1	1	1	1	1	1	1	2	1	1	1	1	1	2	3	1	1	1	1	1	2	1	1	2	2	1	1	2	1	1	4	5	2	1	3	1	1	1	1	1	1	1	1	1	2	2	1	5	4
Is81655	1	1	1	1	1	1	1	2	1	1	1	1	1	2	3	1	1	1	1	1	2	1	1	2	2	1	1	2	1	1	4	5	2	1	2	1	1	1	1	1	1	1	1	1	2	2	1	5	4
Jpn0001	1	1	1	1	1	1	1	2	1	1	1	1	1	2	3	1	1	1	1	1	2	1	1	2	2	1	1	2	1	1	4	5	2	1	3	1	1	1	1	1	1	1	1	1	2	2	1	5	4
Jpn0002	1	1	1	1	1	1	1	2	1	1	1	1	1	2	3	1	1	1	1	1	2	1	1	2	2	1	1	2	1	1	4	5	2	1	3	1	1	1	1	1	1	1	1	1	2	2	1	5	4
Jpn0004	1	1	1	1	1	1	1	2	1	1	1	1	1	2	3	1	1	1	1	1	2	1	1	2	2	1	1	2	1	1	4	5	2	1	3	1	1	1	1	1	1	1	1	1	2	2	1	5	4
Jpn0014	1	1	1	1	1	1	1	2	1	1	1	1	1	2	3	1	1	1	1	1	2	1	1	2	2	1	1	2	1	1	4	5	2	1	3	1	1	1	1	1	1	1	1	1	2	2	1	5	4
Jpn0017	1	1	1	1	1	1	1	2	1	1	1	1	1	2	3	1	1	1	1	1	2	1	1	2	2	1	1	2	1	1	4	5	2	1	3	1	1	1	1	1	1	1	1	1	2	2	1	5	4
Jpn0076	1	1	1	1	1	1	1	2	1	1	1	1	1	2	3	1	1	1	1	1	2	1	1	2	2	1	1	2	1	1	4	5	2	1	3	1	1	1	1	1	1	1	1	1	2	2	1	5	4
Jpn0080	1	1	1	1	1	1	1	2	1	1	1	1	1	2	3	1	1	1	1	1	2	1	1	2	2	1	1	2	1	1	4	5	2	1	3	1	1	1	1	1	1	1	1	1	2	2	1	5	4
Jpn0084	1	1	1	1	1	1	1	2	1	1	1	1	1	2	3	1	1	1	1	1	2	1	1	2	2	1	1	2	1	1	4	5	2	1	3	1	1	1	1	1	1	1	1	1	2	2	1	5	4
Jpn0084b	1	1	1	1	1	1	1	2	1	1	1	1	1	2	3	1	1	1	1	1	2	1	1	2	2	1	1	2	1	1	4	5	2	1	3	1	1	1	1	1	1	1	1	1	2	2	1	5	4
Jpn0087	1	1	1	1	1	1	1	2	1	1	1	1	1	2	3	1	1	1	1	1	2	1	1	2	2	1	1	2	1	1	4	5	2	1	3	1	1	1	1	1	1	1	1	1	2	1	1	5	4
Jpn0090	1	1	1	1	1	1	1	2	1	1	1	1	1	2	3	1	1	1	1	1	2	1	1	2	2	1	1	2	1	1	4	5	2	1	3	1	1	1	1	1	1	1	1	1	2	1	1	5	4
Jpn0092	1	1	1	1	1	1	1	2	1	1	1	1	1	2	3	1	1	2	1	1	2	1	1	2	2	1	1	2	1	1	4	5	2	1	3	1	1	1	1	1	1	1	1	1	2	2	1	5	4
Kwt10799	1	1	1	1	1	1	1	1	1	1	1	1	1	2	3	1	1	1	1	1	2	1	1	2	2	1	1	2	2	1	4	5	2	1	3	1	1	1	1	1	1	1	1	1	2	2	1	5	7
NCTC9682	1	1	1	1	1	1	1	1	1	1	1	1	1	2	3	1	1	1	1	1	2	1	1	2	2	1	1	2	2	1	4	5	2	1	3	1	1	1	1	1	1	1	1	1	2	2	1	5	7
NL01423	1	1	1	1	1	1	1	1	1	1	1	1	1	2	3	1	1	1	1	1	2	1	1	2	2	1	1	2	2	1	1	5	2	1	3	1	1	1	1	1	1	1	1	1	2	2	1	5	7
NL01613	1	1	1	1	1	1	1	1	1	1	1	1	1	2	3	1	1	1	1	1	2	1	1	2	2	1	1	2	2	1	4	5	2	1	3	1	1	1	1	1	1	1	1	1	2	2	1	5	7
NL02125	1	1	1	1	1	1	1	1	1	1	1	1	1	2	3	1	1	1	1	1	2	1	1	2	2	1	1	2	2	1	1	5	2	1	3	1	1	1	1	1	1	1	1	1	2	2	1	5	7
NL04497	1	1	1	1	1	1	1	1	1	1	1	1	1	2	3	1	1	1	1	1	2	1	1	2	2	1	1	2	2	1	1	5	2	1	3	1	1	1	1	1	1	1	1	1	2	2	1	5	7
NL05520	1	1	1	1	1	1	1	1	1	1	1	1	1	2	3	1	1	1	1	1	2	1	1	2	2	1	1	2	2	1	1	5	2	1	3	1	1	1	1	1	1	1	1	1	2	2	1	5	7
NL05799	1	1	1	1	1	1	1	1	1	1	1	1	1	2	3	1	1	1	1	1	2	1	1	2	2	1	1	2	2	1	4	5	2	1	3	1	1	1	1	1	1	1	1	1	2	2	1	5	7
NL06408	1	1	1	1	1	1	1	1	1	1	1	1	1	2	3	1	1	1	1	1	2	1	1	2	2	1	1	2	2	1	4	5	2	1	3	1	1	1	1	1	1	1	1	1	2	2	1	5	7
NL08710	1	1	1	1	1	1	1	1	1	1	1	1	1	2	3	1	1	1	1	1	2	1	1	2	2	1	1	2	2	1	1	5	2	1	3	1	1	1	1	1	1	1	1	1	2	2	1	5	7
NL08816	1	1	1	1	1	1	1	1	1	1	1	1	1	2	3	1	1	1	1	1	2	1	1	2	2	1	1	2	2	1	1	5	2	1	3	1	1	1	1	1	1	1	1	1	2	2	1	5	7
NL10126	1	1	1	1	1	1	1	1	1	1	1	1	1	2	3	1	1	1	1	1	2	1	1	2	2	1	1	2	2	1	1	5	2	1	3	1	1	1	1	1	1	1	1	1	2	2	1	5	7
NL11029	1	1	1	1	1	1	1	1	1	1	1	1	1	2	3	1	1	1	1	1	2	1	1	2	2	1	1	2	2	1	1	5	2	1	3	1	1	1	1	1	1	1	1	1	2	2	1	5	7
NL12085	1	1	1	1	1	1	1	1	1	1	1	1	1	2	3	1	1	1	1	1	2	1	1	2	2	1	1	2	2	1	1	5	2	1	3	1	1	1	1	1	1	1	1	1	2	2	1	5	7
NL12332	1	1	1	1	1	1	1	1	1	1	1	1	1	2	3	1	1	1	1	1	2	1	1	2	2	1	1	2	2	1	1	5	2	1	3	1	1	1	1	1	1	1	1	1	2	2	1	5	7
NL12623	1	1	1	1	1	1	1	1	1	1	1	1	1	2	3	1	1	1	1	1	2	1	1	2	2	1	1	2	2	1	1	5	2	1	3	1	1	1	1	1	1	1	1	1	2	2	1	5	7
NL13451	1	1	1	1	1	1	1	1	1	1	1	1	1	2	3	1	1	1	1	1	2	1	1	2	2	1	1	2	2	1	1	5	2	1	3	1	1	1	1	1	1	1	1	1	2	2	1	5	7
NLArnica	1	1	1	1	1	1	1	1	1	1	1	1	1	2	3	1	1	1	1	1	2	1	1	2	2	1	1	2	2	1	1	5	2	1	3	1	1	1	1	1	1	1	1	1	2	2	1	5	7
NLTW928	1	1	1	1	1	1	1	1	1	1	1	1	1	2	3	1	1	1	1	1	2	1	1	NA	2	1	1	2	2	1	1	5	2	1	3	1	1	1	1	1	1	1	1	1	2	2	1	5	7
NZAS270a	1	1	1	1	1	1	1	1	1	1	1	1	1	2	3	1	1	1	1	1	2	1	1	2	2	1	1	2	2	1	4	5	2	1	3	1	1	1	1	1	1	2	1	1	2	2	1	5	7
NZAS270b	1	1	1	1	1	1	1	1	1	1	1	1	1	2	3	1	1	1	1	1	2	1	1	2	2	1	1	2	2	1	4	5	2	1	3	1	1	1	1	1	1	2	1	1	2	2	1	5	7
NZAS296b	1	1	1	1	1	1	1	1	1	1	1	1	1	2	3	1	1	1	1	1	2	1	1	2	2	1	1	2	2	1	4	5	2	1	3	1	1	1	1	1	1	2	1	1	2	2	1	5	7
NZLU	1	1	1	1	1	2	1	2	1	1	1	1	1	1	3	1	1	1	1	1	2	1	1	2	2	1	1	2	1	1	4	1	2	1	3	1	1	1	1	1	1	1	1	1	2	2	1	5	4
Pl0008	1	1	1	1	1	1	1	1	1	1	1	1	1	2	3	1	1	1	1	1	2	1	1	2	2	1	1	2	2	1	4	5	2	1	3	1	1	1	1	1	1	1	1	1	2	2	1	5	7
Pl0114	1	1	1	1	1	1	1	1	1	1	1	1	1	2	3	1	1	1	1	1	2	1	1	2	2	1	1	2	2	1	4	5	2	1	3	1	1	1	1	1	1	1	1	1	2	2	1	5	7
Pl0775	1	1	1	1	1	1	1	1	1	1	1	1	1	2	3	1	1	1	1	1	2	1	1	2	2	1	1	2	2	1	4	5	2	1	3	1	1	1	1	1	1	1	1	1	2	2	1	5	7
Pl0778	1	1	1	1	1	1	1	1	1	1	1	1	1	2	3	1	1	1	1	1	2	1	1	2	2	1	1	2	2	1	4	5	2	1	3	1	1	1	1	1	1	1	1	1	2	2	1	5	7
Pl0969	1	1	1	1	1	1	1	1	1	1	1	1	1	2	3	1	1	1	1	1	2	1	1	2	2	1	1	2	2	1	4	5	2	1	3	1	1	1	1	1	1	1	1	1	2	2	1	5	7
Pl0971	1	1	1	1	1	1	1	1	1	1	1	1	1	2	3	1	1	1	1	1	2	1	1	2	2	1	1	2	2	1	4	5	2	1	3	1	1	1	1	1	1	1	1	1	2	2	1	5	7
Pl0977	1	1	1	1	1	1	1	1	1	1	1	1	1	2	3	1	1	1	1	1	2	1	1	2	2	1	1	2	2	1	4	5	2	1	3	1	1	1	1	1	1	1	1	1	2	2	1	5	7
Pl0979	1	1	1	1	1	1	1	1	1	1	1	1	1	2	3	1	1	1	1	1	2	1	1	2	2	1	1	2	2	1	4	5	2	1	3	1	1	1	1	1	1	1	1	1	2	2	1	5	7
Pl1055	1	1	1	1	1	1	1	1	1	1	1	1	1	2	3	1	1	1	1	1	2	1	1	2	2	1	1	2	2	1	4	5	2	1	3	1	1	1	1	1	1	1	1	1	2	2	1	5	7
Pl1076	1	1	1	1	1	1	1	1	1	1	1	1	1	2	3	1	1	1	1	1	2	1	1	2	2	1	1	2	2	1	4	5	2	1	3	1	1	1	1	1	1	1	1	1	2	2	1	5	7
Pl1093	1	1	1	1	1	1	1	1	1	1	1	1	1	2	3	1	1	1	1	1	2	1	1	2	2	1	1	2	2	1	4	5	2	1	3	1	1	1	1	1	1	1	1	1	2	2	1	5	7
Sab5415	1	1	1	1	1	1	1	2	1	1	1	1	1	2	3	1	1	1	1	1	2	1	1	2	2	1	1	2	1	1	4	5	2	1	3	1	1	1	1	1	1	1	1	1	2	2	1	5	4
Sab5416	1	1	1	1	1	1	1	2	1	1	1	1	1	2	3	1	1	1	1	1	2	1	1	2	2	1	1	2	1	1	4	5	2	1	3	1	1	1	1	1	1	1	1	1	2	2	1	5	4
SABB	1	1	1	1	1	1	1	1	1	1	1	1	1	2	3	3	1	1	1	1	2	1	1	1	2	1	1	2	2	1	4	5	2	1	3	1	2	1	1	1	1	1	1	1	2	2	1	5	7
SABL	1	1	1	1	1	1	1	1	1	1	1	1	1	2	3	3	1	1	1	1	2	1	1	1	2	1	1	2	2	1	4	5	2	1	3	1	2	1	1	1	1	1	1	1	2	2	1	5	7
SABW	1	1	1	1	1	1	1	1	1	1	1	1	1	2	3	3	1	1	1	1	2	1	1	1	2	1	1	2	2	1	4	5	2	1	3	1	2	1	1	1	1	1	1	1	2	2	1	5	7
Sp0190	1	1	1	1	1	1	1	1	1	1	1	1	1	2	3	1	1	1	1	1	2	1	1	2	2	1	1	2	2	1	4	5	2	1	3	1	1	1	1	1	1	1	1	1	2	2	1	5	7
SpE16	1	1	1	1	1	1	1	1	1	1	1	1	1	2	3	1	1	1	1	1	2	1	1	2	2	1	1	2	2	1	4	5	2	1	3	1	1	1	1	1	1	1	1	1	2	2	1	5	7
Sw1866	1	1	1	1	1	1	1	1	1	1	1	1	1	2	3	1	1	1	1	1	2	1	1	2	2	1	1	2	2	1	4	5	2	1	3	1	1	1	1	1	1	1	1	1	2	2	1	5	7
Sw32134	1	1	1	1	1	3	1	1	1	1	1	1	1	2	3	1	1	1	1	1	2	1	1	2	2	1	1	2	2	1	4	5	2	1	3	1	1	1	1	1	1	1	1	1	2	2	1	5	7
Sw54731	1	1	1	1	1	1	1	1	1	1	1	1	1	2	3	1	1	1	1	1	2	1	1	2	2	1	1	2	2	1	4	5	2	1	3	1	1	1	1	1	1	1	1	1	2	2	1	5	7
SwA087	1	1	1	1	1	1	1	1	1	1	1	1	1	2	3	1	1	1	1	1	2	1	1	2	2	1	1	2	2	1	1	5	2	1	3	1	1	1	1	1	1	1	1	1	2	2	1	5	7
SwE065	1	1	1	1	1	1	1	1	1	1	1	1	1	2	3	1	1	1	1	1	2	1	1	2	2	1	1	2	2	1	1	5	2	1	3	1	1	1	1	1	1	1	1	1	2	2	1	5	7
SwH001	1	1	1	1	1	1	1	1	1	1	1	1	1	2	3	1	1	1	1	1	2	1	1	2	2	1	1	2	2	1	1	5	2	1	3	1	1	1	1	1	1	1	1	1	2	2	1	5	7
SwH011	1	1	1	1	1	1	1	1	1	1	1	1	1	2	3	1	1	1	1	1	2	1	1	2	2	1	1	2	2	1	4	5	2	1	3	1	1	1	1	1	1	1	1	1	2	2	1	5	7
SwH229	1	1	1	1	1	1	1	1	1	1	1	1	1	2	3	1	1	1	1	1	2	1	1	2	2	1	1	2	2	1	1	5	2	1	3	1	1	1	1	1	1	1	1	1	2	2	1	5	7
SwM217	1	1	1	1	1	1	1	1	1	1	1	1	1	2	3	1	1	1	1	1	2	1	1	2	2	1	1	2	2	1	4	5	2	1	3	1	1	1	1	1	1	1	1	1	2	2	1	5	7
SwO070	1	1	1	1	1	1	1	1	1	1	1	1	1	2	3	1	1	1	1	1	2	1	1	2	2	1	1	2	2	1	1	5	2	1	3	1	1	1	1	1	1	1	1	1	2	2	1	5	7
SwT005	1	1	1	1	1	1	1	1	1	1	1	1	1	2	3	1	1	1	1	1	2	1	1	2	2	1	1	2	2	1	4	5	2	1	3	1	1	1	1	1	1	1	1	1	2	2	1	5	7
UAE0014	1	1	1	1	1	1	1	1	1	1	1	1	1	2	3	1	1	1	1	1	2	1	1	2	2	1	1	2	2	1	4	5	2	1	3	1	1	1	1	1	1	1	1	1	2	2	1	5	7
UAE0015_1	1	1	1	1	1	1	1	1	1	1	1	1	1	2	3	1	1	1	1	1	2	1	1	2	2	1	1	2	2	1	4	5	2	1	3	1	1	1	1	1	1	1	1	1	2	2	1	5	7
UAE0015_3	1	1	1	1	1	1	1	1	1	1	1	1	1	2	3	1	1	1	1	1	2	1	1	2	2	1	1	2	2	1	4	5	2	1	1	1	1	1	1	1	1	1	1	1	2	2	1	5	7
UAE0015_4	1	1	1	1	1	1	1	1	1	1	1	1	1	2	3	1	1	1	1	1	2	1	1	2	2	1	1	2	2	1	4	5	2	1	3	1	1	1	1	1	1	1	1	1	2	2	1	5	7
UAE0015_5	1	1	1	1	1	1	1	1	1	1	1	1	1	2	3	1	1	1	1	1	2	1	1	2	2	1	1	2	2	1	4	5	2	1	3	1	1	1	1	1	1	1	1	1	2	2	1	5	7
UAE0025	1	1	1	1	1	1	1	2	1	1	1	1	1	2	2	1	1	1	1	1	1	1	1	2	2	1	1	2	1	1	4	5	2	1	3	1	1	1	1	1	1	1	1	1	2	2	1	5	4
UAE0071_01	1	1	1	1	1	1	1	1	1	1	1	1	1	2	3	1	1	1	1	1	2	1	1	2	2	1	1	2	2	1	4	5	2	1	3	1	1	1	1	1	1	1	1	1	2	2	1	5	7
UAE0071_02	1	1	1	1	1	1	1	1	1	1	1	1	1	2	3	1	1	1	1	1	2	1	1	2	2	1	1	2	2	1	4	5	2	1	3	1	1	1	1	1	1	1	1	1	2	2	1	5	7
UAE0071_08	1	1	1	1	1	1	1	1	1	1	1	1	1	2	3	1	1	1	1	1	2	1	1	2	2	1	1	2	2	1	4	5	2	1	3	1	1	1	1	1	1	1	1	1	2	2	1	5	7
UAE0120_02	1	1	1	1	1	1	1	1	1	1	1	1	1	2	3	1	1	1	1	1	2	1	1	2	2	1	1	2	2	1	4	5	2	1	3	1	1	1	1	1	1	1	1	1	2	2	1	5	7
UAE0120_03	1	1	1	1	1	1	1	1	1	1	1	1	1	2	3	1	1	1	1	1	2	1	1	2	2	1	1	2	2	1	4	5	2	1	3	1	1	1	1	1	1	1	1	1	2	2	1	5	7
UAE0120_08	1	1	1	1	1	1	1	1	1	1	1	1	1	2	3	1	1	1	1	1	2	1	1	2	2	1	1	2	2	1	4	5	2	1	3	1	1	1	1	1	1	1	1	1	2	2	1	3	1
UAE0120_11	1	1	1	1	1	1	1	1	1	1	1	1	1	2	3	1	1	1	1	1	2	1	1	2	2	1	1	2	2	1	4	5	2	1	3	1	1	1	1	1	1	1	1	1	2	2	1	5	7
UAE0120_13	1	1	1	1	1	1	1	1	1	1	1	1	1	2	3	1	1	1	1	1	2	1	1	2	2	1	1	2	2	1	4	5	2	1	3	1	1	1	1	1	1	1	1	1	2	3	1	5	7
UAE0120_14	1	1	1	1	1	1	1	1	1	1	1	1	1	2	3	1	1	1	1	1	2	1	1	2	2	1	1	2	2	1	4	5	2	1	3	1	1	1	1	1	1	1	1	1	2	2	1	5	7
UAE0120_15	1	1	1	1	1	1	1	1	1	1	1	1	1	2	3	1	1	1	1	1	2	1	1	2	2	1	1	2	2	1	4	5	2	1	3	1	1	1	1	1	1	1	1	1	2	2	1	5	7
UAE0120_17	1	1	1	1	1	1	1	1	1	1	1	1	1	2	3	1	1	1	1	1	2	1	1	2	2	1	1	2	2	1	4	5	2	1	3	1	1	1	1	1	1	1	1	1	2	2	1	5	7
UAE0120_20	1	1	1	1	1	1	1	1	1	1	1	1	1	2	3	1	1	1	1	1	2	1	1	2	2	1	1	2	2	1	4	5	2	1	3	1	1	1	1	1	1	1	1	1	2	2	1	5	7
UAE0120_22	1	1	1	1	1	1	1	1	1	1	1	1	1	2	3	1	1	1	1	1	2	1	1	2	2	1	1	2	2	1	4	5	2	1	3	1	1	1	1	1	1	1	1	1	2	2	1	5	7
UAE0163	1	1	1	1	1	1	1	1	1	1	1	1	1	2	3	1	1	1	1	1	2	1	1	2	2	1	1	2	2	1	4	5	2	1	3	1	1	1	1	1	1	1	1	1	2	2	1	5	7
UAE0183_02	1	1	1	1	1	1	1	1	1	1	1	1	1	2	3	1	1	1	1	1	2	1	1	2	2	1	1	2	2	1	4	5	2	1	3	1	1	1	1	1	1	1	1	1	2	2	1	5	7
UAE0183_03	1	1	1	1	1	1	1	2	1	1	1	1	1	2	3	1	1	1	1	1	2	1	1	2	2	1	1	2	1	1	4	5	2	1	3	1	1	1	1	1	1	1	1	1	2	2	1	5	4
UAE0183_10	1	1	1	1	1	1	1	1	1	1	1	1	1	2	3	1	1	1	1	1	2	1	1	2	2	1	1	2	2	1	4	5	2	1	3	1	1	1	1	1	1	1	1	1	2	2	1	5	7
UAE0183_11	1	1	1	1	1	1	1	1	1	1	1	1	1	2	3	1	1	1	1	1	2	1	1	2	2	1	1	2	2	1	4	5	2	1	3	1	1	1	1	1	1	1	1	1	2	2	1	5	7
UAE0183_16	1	1	1	1	1	1	1	1	1	1	1	1	1	2	3	1	1	1	1	1	2	1	1	2	2	1	1	2	2	1	4	5	2	1	3	1	1	1	1	1	1	1	1	1	2	2	1	5	7
UAE0183_17	1	1	1	1	1	1	1	1	1	1	1	1	1	2	3	1	1	1	1	1	2	1	1	2	2	1	1	2	2	1	4	5	2	1	3	1	1	1	1	1	1	1	1	1	2	2	1	5	7
UAE0183_21	1	1	1	1	1	1	1	1	1	1	1	1	1	2	3	1	1	1	1	1	2	1	1	2	2	1	1	2	2	1	4	5	2	1	3	1	1	1	1	1	1	1	1	1	2	2	1	5	7
UAE0228	1	1	1	1	1	1	1	1	1	1	1	1	1	2	3	1	1	1	1	1	2	1	1	2	2	1	1	2	2	1	4	5	2	1	3	1	1	1	1	1	1	1	1	1	2	2	1	5	7
UAE0233	1	1	1	1	1	1	1	1	1	1	1	1	1	2	3	1	1	1	1	1	2	1	1	2	2	1	1	2	2	1	4	5	2	1	3	1	1	1	1	1	1	1	1	1	2	2	1	5	7
UAE0233_04	1	1	1	1	1	1	1	1	1	1	1	1	1	2	3	1	1	1	1	1	2	1	1	2	2	1	1	2	2	1	4	5	2	1	3	1	1	1	1	1	1	1	1	1	2	2	1	5	7
UAE0233_09	1	1	1	2	1	1	1	1	1	1	1	1	1	2	3	1	1	1	1	1	2	1	1	2	2	1	1	2	2	1	4	5	2	1	3	1	1	1	1	1	1	1	1	1	2	2	1	4	7
UAE0233_12	1	1	1	1	1	1	1	1	1	1	1	1	1	2	3	1	1	1	1	1	2	1	1	2	2	1	1	2	2	1	4	5	2	1	3	1	1	1	1	1	1	1	1	1	2	2	1	5	7
UAE0233_18	1	1	1	1	1	1	1	1	1	1	1	1	1	2	3	1	1	1	1	1	2	1	1	2	2	1	1	2	2	1	4	5	2	1	3	1	1	1	1	1	1	1	1	1	2	2	1	5	7
UAE0292_04	1	1	1	1	1	1	1	1	1	1	1	1	1	2	3	1	1	1	1	1	2	1	1	2	2	1	1	2	2	1	4	5	2	1	3	1	1	1	1	1	1	1	1	1	2	2	1	5	7
UAE0292_13	1	1	1	1	1	1	1	1	1	1	1	1	1	2	3	1	1	1	1	1	2	1	1	2	2	1	1	2	2	1	4	5	2	1	3	1	1	1	1	1	1	1	1	1	2	2	1	5	7
UAE0292_16	1	1	1	1	1	1	1	1	1	1	1	1	1	2	3	1	1	1	1	1	2	1	1	2	2	1	1	2	2	1	4	5	2	1	3	1	1	1	1	1	1	1	1	1	2	2	1	5	7
UAE0334	1	1	1	1	1	1	1	1	1	1	1	1	1	2	3	1	1	1	1	1	2	1	1	2	2	1	1	2	2	1	4	5	2	1	3	1	1	1	1	1	1	1	1	1	2	2	1	5	7
UAE0359_02	1	1	1	1	1	1	1	1	1	1	1	1	1	2	3	1	1	1	1	1	2	1	1	2	2	1	1	2	2	1	4	5	2	1	3	1	1	1	1	1	1	1	1	1	2	2	1	5	7
UAE0359_03	1	1	1	1	1	1	1	1	1	1	4	1	1	2	3	1	1	1	1	1	2	1	1	2	2	1	1	2	2	1	4	5	2	1	3	1	1	1	1	1	1	1	1	1	2	2	1	5	7
UAE0359_04	1	1	1	1	1	1	1	1	1	1	1	1	1	2	3	1	1	1	1	1	2	1	1	2	2	1	1	2	2	1	4	5	2	1	3	1	1	1	1	1	1	1	1	1	2	2	1	5	7
UAE0359_08	1	1	1	1	1	1	1	1	1	1	1	1	1	2	3	1	1	1	1	1	2	1	1	2	2	1	1	2	2	1	4	5	2	1	3	1	1	1	1	1	1	1	1	1	2	2	1	5	7
UAE0367_01	1	1	1	1	1	1	1	2	1	1	1	1	1	2	3	1	1	1	1	1	2	1	1	2	2	1	1	2	1	1	4	5	2	1	3	1	1	1	1	1	1	1	1	1	2	2	1	5	4
UAE0367_03	1	1	1	1	1	1	1	2	1	1	1	1	1	2	3	1	1	1	1	1	2	1	1	2	2	1	1	2	1	1	4	5	2	1	3	1	1	1	1	1	1	1	1	1	2	2	1	5	4
UAE0374	1	1	1	1	1	1	1	1	1	1	1	1	1	2	3	1	1	1	1	1	2	1	1	2	2	1	1	2	2	1	4	5	2	1	3	1	1	1	1	1	1	1	1	1	2	2	1	5	7
UAE0396_02	1	1	1	1	1	1	1	1	1	1	1	1	1	2	3	1	1	1	1	1	2	1	1	2	2	1	1	2	2	1	4	5	2	1	3	1	1	1	1	1	1	1	1	1	2	2	1	5	7
UAE0396_03	1	1	1	1	1	1	1	1	1	1	1	1	1	2	3	1	1	1	1	1	2	1	1	2	2	1	1	2	2	1	4	5	2	1	3	1	1	1	1	1	1	1	1	1	2	2	1	5	7
UAE0396_05	1	1	1	1	1	1	1	1	1	1	1	1	1	2	3	1	1	1	1	1	2	1	1	2	2	1	1	2	2	1	4	5	2	1	3	1	1	1	1	1	1	1	1	1	2	2	1	5	7
UAE0405	1	1	1	1	1	1	1	1	1	1	1	1	1	2	3	1	1	1	1	1	2	1	1	2	2	1	1	2	2	1	4	5	2	1	3	1	1	1	1	1	1	1	1	1	2	2	1	5	7
UAE0408_01	1	1	1	1	1	1	1	1	1	1	1	1	1	2	3	1	1	1	1	1	2	1	1	2	2	1	1	2	2	1	4	5	2	1	3	1	1	1	1	1	1	1	1	1	2	2	1	5	7
UAE0409_02	1	1	1	1	1	1	1	1	1	1	1	1	1	2	3	1	1	1	1	1	2	1	1	2	2	1	1	2	2	1	4	5	2	1	3	1	1	1	1	1	1	1	1	1	2	2	1	5	7
UAE0411	1	1	1	1	1	1	1	1	1	1	1	1	1	2	3	1	1	1	1	1	2	1	1	2	2	1	1	2	2	1	4	5	2	1	3	1	1	1	1	1	1	1	1	1	2	2	1	5	7
UAE0428_07	1	1	1	1	1	1	1	1	1	1	1	1	1	2	3	1	1	1	1	1	2	1	1	2	2	1	1	2	2	1	4	5	2	1	3	1	1	1	1	1	1	1	1	1	2	2	1	5	7
UAE0428_10	1	1	1	1	1	1	1	1	1	1	1	1	1	2	3	1	1	1	1	1	2	1	1	2	2	1	1	2	2	1	4	5	2	1	3	1	1	1	1	1	1	1	1	1	2	2	1	5	7
UAE0428_19	1	1	1	1	1	1	1	2	1	1	1	1	1	2	3	1	1	1	1	1	2	1	1	2	2	1	1	2	1	1	4	5	2	1	3	1	1	1	1	1	1	1	1	1	2	2	1	5	4
UAE0456	1	1	1	1	1	1	1	2	1	1	1	1	1	2	2	1	1	1	1	1	1	1	1	2	2	1	1	2	1	1	4	5	2	1	3	1	1	1	1	1	1	1	1	1	2	2	1	5	4
UAE0462_01	1	1	1	1	1	1	1	1	1	1	1	1	1	2	3	1	1	1	1	1	2	1	1	2	2	1	1	2	2	1	4	5	2	1	3	1	1	1	1	1	1	1	1	1	2	2	1	5	7
UAE0462_03	1	1	1	1	1	1	1	1	1	1	1	1	1	2	3	1	1	1	1	1	2	1	1	2	2	1	1	2	2	1	4	5	2	1	3	1	1	1	1	1	1	1	1	1	2	2	1	5	7
UAE0483	1	1	1	1	1	1	1	2	1	1	1	1	1	2	2	1	1	1	1	1	1	1	1	2	2	1	1	2	1	1	4	5	2	1	3	1	1	1	1	1	1	1	1	1	2	2	1	5	4
UAE0488_01	1	1	1	1	1	1	1	1	1	1	1	1	1	2	3	1	1	1	1	1	2	1	1	2	2	1	1	2	2	1	4	5	2	1	3	1	1	1	1	1	1	1	1	1	2	2	1	5	7
UAE0488_04	1	1	1	1	1	1	1	1	1	1	1	1	1	2	3	1	1	1	1	1	2	1	1	2	2	1	1	2	2	1	4	5	2	1	3	1	1	1	1	1	1	1	1	1	2	2	1	5	7
UAE0488_05	1	1	1	1	1	1	1	1	1	1	1	1	1	2	3	1	1	1	1	1	2	1	1	2	2	1	1	2	2	1	4	5	2	1	3	1	1	1	1	1	1	1	1	1	2	2	1	5	7
UAE0488_11	1	1	1	1	1	1	1	1	1	1	1	1	1	2	3	1	1	1	1	1	2	1	1	2	2	1	1	2	2	1	4	5	2	1	3	1	1	1	1	1	1	1	1	1	2	2	1	5	7
UAE0498_02	1	1	1	1	1	1	1	1	1	1	1	1	1	2	3	1	1	1	1	1	2	1	1	2	2	1	1	2	2	1	4	5	2	1	3	1	1	1	1	1	1	1	1	1	2	2	1	5	7
UAE0498_04	1	1	1	1	1	1	1	1	1	1	1	1	1	2	3	1	1	1	1	1	2	1	1	2	2	1	1	2	2	1	4	5	2	1	3	1	1	1	1	1	1	1	1	1	2	2	1	5	7
UAE0517	1	1	1	1	1	1	1	2	1	1	1	1	1	2	3	1	1	1	1	1	2	1	1	2	2	1	1	2	1	1	4	5	2	1	3	1	1	1	1	1	1	1	1	1	2	2	1	5	4
UAE0534	1	1	1	1	1	1	1	1	1	1	1	1	1	2	3	1	1	1	1	1	2	1	1	2	2	1	1	2	2	1	4	5	2	1	3	1	1	1	1	1	1	1	1	1	2	2	1	5	7
UAE0550	1	1	1	1	1	1	1	1	1	1	1	1	1	2	3	1	1	1	1	1	2	1	1	2	2	1	1	2	2	1	4	5	2	1	3	1	1	1	1	1	1	1	1	1	2	2	1	5	7
UAE0568_01	1	1	1	1	1	1	1	1	1	1	1	1	1	2	3	1	1	1	1	1	2	1	1	2	2	1	1	2	2	1	4	5	2	1	3	1	1	1	1	1	1	1	1	1	2	2	1	5	6
UAE0568_02	1	1	1	1	1	1	1	1	1	1	1	1	1	2	3	1	1	1	1	1	2	1	1	2	2	1	1	2	2	1	4	5	2	1	3	1	1	1	1	1	1	1	1	1	2	2	1	5	7
UAE0605	1	1	1	1	1	1	1	1	1	1	1	1	1	2	3	1	1	1	1	1	2	1	1	2	2	1	1	2	2	1	4	5	2	1	3	1	1	1	1	1	1	1	1	1	2	2	1	5	7
UAE0659	1	1	1	1	1	1	1	1	1	1	1	1	1	2	3	1	1	1	1	1	2	1	1	2	2	1	1	2	2	1	4	5	2	1	3	1	1	1	1	1	1	1	1	1	2	2	1	2	7
UAE0697	1	1	1	1	1	1	1	1	1	1	1	1	1	2	3	1	1	1	1	1	2	1	1	2	2	1	1	2	2	1	4	5	2	1	3	1	1	1	1	1	1	1	1	1	2	2	1	5	7
UAE0915_09	1	1	1	1	1	1	1	1	1	1	1	1	1	2	3	1	1	1	1	1	2	1	1	2	2	1	1	2	2	1	4	5	2	1	3	1	1	1	1	1	1	1	1	1	2	2	1	5	7
UAE0915_10	1	1	1	1	1	1	1	1	1	1	1	1	1	2	3	1	1	1	1	1	2	1	1	2	2	1	1	2	2	1	4	5	2	1	3	1	1	1	1	1	1	1	1	1	2	2	1	5	7
UAE0915_17	1	1	1	1	1	1	1	1	1	1	1	1	1	2	3	1	1	1	1	1	2	1	1	2	2	1	1	2	2	1	4	5	2	1	3	1	1	1	1	1	1	1	1	1	2	2	1	5	7
UAE0922a	1	1	1	1	1	1	1	2	1	1	1	1	1	2	3	1	1	1	1	1	2	1	1	2	2	1	1	2	2	1	4	5	2	1	3	1	1	1	1	1	1	1	1	1	2	2	1	5	7
UAE0922b	1	1	1	1	1	1	1	2	1	1	1	1	1	2	3	1	1	1	1	1	2	1	1	2	2	1	1	2	2	1	4	5	2	1	3	1	1	1	1	1	1	1	1	1	2	2	1	5	7
UAE0990_6	1	1	1	1	1	1	1	2	1	1	1	1	1	2	3	1	1	1	1	1	2	1	1	2	2	1	1	2	2	1	4	5	2	1	3	1	1	1	1	1	1	1	1	1	2	2	1	5	7
UAE0990_8	1	1	1	1	1	1	1	2	1	1	1	1	1	2	3	1	1	1	1	1	2	1	1	2	2	1	1	2	2	1	4	5	2	1	3	1	1	1	1	1	1	1	1	1	2	2	1	5	7
UAE1053_1	1	1	1	1	1	1	1	1	1	1	1	1	1	2	3	1	1	1	1	1	2	1	1	2	2	1	1	2	2	1	4	5	2	1	3	1	1	1	1	1	1	1	1	1	2	2	1	5	7
UAE1053_10	1	1	1	1	1	1	1	1	1	1	1	1	1	2	3	1	1	1	1	1	2	1	1	2	2	1	1	2	2	1	4	5	2	1	3	1	1	1	1	1	1	1	1	1	2	2	1	5	7
UAE1053_6	1	1	1	1	1	1	1	1	1	1	1	1	1	2	3	1	1	1	1	1	2	1	1	2	2	1	1	2	2	1	4	5	2	1	3	1	1	1	1	1	1	1	1	1	2	2	1	5	7
UAE1087_09	1	1	1	1	1	1	1	1	1	1	1	1	1	2	3	1	1	1	1	1	2	1	1	2	2	1	1	2	2	1	4	5	2	1	3	1	1	1	1	1	1	1	1	1	2	2	1	5	7
UAE1087_11	1	1	1	1	1	1	1	1	1	1	1	1	1	2	3	1	1	1	1	1	2	1	1	2	2	1	1	2	2	1	4	5	2	1	3	1	1	1	1	1	1	1	1	1	2	2	1	5	7
UAE1087_25	1	1	1	1	1	1	1	1	1	1	1	1	1	2	3	1	1	1	1	1	2	1	1	2	2	1	1	2	2	1	4	5	2	1	3	1	1	1	1	1	1	1	1	1	2	2	1	5	7
UAE1150_13	1	1	1	1	1	1	1	1	1	1	1	1	1	2	3	1	1	1	1	1	2	1	1	2	2	1	1	2	2	1	4	5	2	1	3	1	1	1	1	1	1	1	1	1	2	2	1	5	7
UAE1150_16	1	1	1	1	1	1	1	1	1	1	1	1	1	2	3	1	1	1	1	1	2	1	1	2	2	1	1	2	2	1	4	5	2	1	3	1	1	1	1	1	1	1	1	1	2	2	1	5	7
UAE12051	1	1	1	1	1	1	1	2	1	1	1	1	1	2	2	1	1	1	1	1	1	1	1	2	2	1	1	2	1	1	4	5	2	1	3	1	1	1	1	1	1	1	1	1	2	2	1	5	4
UAE12371a	1	1	1	1	1	1	1	2	1	1	1	1	1	2	2	1	1	1	1	1	1	1	1	2	2	1	1	2	1	1	4	5	2	1	3	1	1	1	1	1	1	1	1	1	2	2	1	5	4
UAE12371b	1	1	1	1	1	1	1	2	1	1	1	1	NA	2	2	1	1	1	1	1	1	1	1	2	2	1	1	2	1	1	4	5	2	1	3	1	1	1	1	1	1	1	1	1	2	2	1	5	4
UAE12421a	1	1	1	1	1	1	1	1	1	1	1	1	1	2	3	1	1	1	1	1	2	1	1	2	2	1	1	2	2	1	4	5	2	1	3	1	1	1	1	1	1	1	1	1	2	2	1	5	7
UAE12459b	1	1	1	1	1	1	1	2	1	1	1	1	1	2	2	1	1	1	1	1	1	1	1	2	2	1	1	2	1	1	4	5	2	1	3	1	1	1	1	1	1	1	1	1	2	2	1	5	4
UAE1461	1	1	1	1	1	1	1	1	1	1	1	1	1	2	3	1	1	1	1	1	2	1	1	2	2	1	1	2	2	1	4	5	2	1	3	1	1	1	1	1	1	1	1	1	2	2	1	5	7
UAE1474a	1	1	1	1	1	1	6	2	1	1	1	1	1	2	3	1	1	1	1	1	2	1	1	2	2	1	1	2	2	1	4	5	2	1	3	1	1	1	1	1	1	1	1	1	2	2	1	5	7
UAE1474b	1	1	1	1	1	1	6	2	1	1	1	1	1	2	3	1	1	1	1	1	2	1	1	2	2	1	1	2	2	1	4	5	2	1	3	1	1	1	1	1	1	1	1	1	2	2	1	5	7
UAE1701	1	1	1	1	1	1	6	2	1	1	1	1	1	2	3	1	1	1	1	1	2	1	1	2	2	1	1	2	2	1	4	5	2	1	3	1	1	1	1	1	1	1	1	1	2	2	1	5	7
UAE1813	1	1	1	1	1	1	1	2	1	1	1	1	1	2	3	1	1	1	1	1	2	1	1	2	2	1	1	2	1	1	4	5	2	1	3	1	1	1	1	1	1	1	1	1	2	2	1	5	4
UAE1842	1	1	1	1	1	1	1	1	1	1	1	1	1	2	3	1	1	1	1	1	2	1	1	2	2	1	1	2	2	1	4	5	2	1	3	1	1	1	1	1	1	1	1	1	2	2	1	5	7
UAE1959	1	1	1	1	1	1	1	1	1	1	1	1	1	2	3	1	1	1	1	1	2	1	1	2	2	1	1	2	2	1	1	5	2	1	3	1	1	1	1	1	1	1	1	1	2	2	1	5	7
UAE2088	1	1	1	1	1	1	1	1	1	1	1	1	1	2	3	1	1	1	1	1	2	1	1	2	2	1	1	2	2	1	1	5	2	1	3	1	1	1	1	1	1	1	1	1	2	2	1	5	7
UAE3122a	1	1	1	1	1	1	1	1	1	1	1	1	1	2	3	1	1	1	1	1	2	1	1	2	2	1	1	2	2	1	4	5	2	1	3	1	1	1	1	1	1	1	1	1	2	2	1	5	7
UAE3124sk1	1	1	1	1	1	1	1	1	1	1	1	1	1	2	3	1	1	1	1	1	2	1	1	2	2	1	1	2	2	1	4	5	2	1	3	1	1	1	1	1	1	1	1	1	2	2	1	5	7
UAE3124sk2	1	1	1	1	1	1	1	1	1	1	1	1	1	2	3	1	1	1	1	1	2	1	1	2	2	1	1	2	2	1	4	5	2	1	3	1	1	1	1	1	1	1	1	1	2	2	1	5	7
UAE3125	1	1	1	1	1	1	1	1	1	1	1	1	1	2	3	1	1	1	1	1	2	1	1	2	2	1	1	2	2	1	4	5	2	1	3	1	1	1	1	1	1	1	1	1	2	2	1	5	7
UAE3229	1	1	1	1	1	1	1	2	1	1	1	1	1	2	2	1	1	1	1	1	1	1	1	2	2	1	1	2	1	1	4	5	2	1	3	1	1	1	1	1	1	1	1	1	2	2	1	9	4
UAE4502	1	1	1	1	1	1	1	2	1	1	1	1	1	2	3	1	1	1	1	1	2	1	1	2	2	1	1	2	1	1	4	5	2	1	3	1	1	1	1	1	1	1	1	1	2	2	1	5	4
UAE5389	1	1	1	1	1	1	1	2	2	1	1	1	1	2	3	1	1	1	1	1	2	1	1	2	2	1	1	2	2	1	4	5	2	1	3	1	1	1	1	1	1	1	1	1	2	2	1	5	7
UAE5459	1	1	1	1	1	1	1	2	1	1	1	1	1	2	3	1	1	1	1	1	2	1	1	2	2	1	1	2	2	1	4	5	1	1	3	1	1	1	1	1	1	1	1	1	2	2	2	5	7
UAE5469	1	1	1	1	1	1	1	2	1	1	1	1	1	2	3	1	1	1	1	1	2	1	1	2	2	1	1	2	2	1	4	5	2	1	3	1	1	1	1	1	1	1	1	1	2	2	2	5	7
UAE6047	1	1	1	1	1	1	1	1	1	1	1	1	1	2	3	1	1	1	1	1	2	1	1	2	2	1	1	2	2	1	4	5	2	1	3	1	1	1	1	1	1	2	1	1	1	2	1	5	5
UAE6068	1	1	1	1	1	1	1	2	1	1	1	1	1	2	3	1	1	1	1	1	2	1	1	2	2	1	1	2	2	1	4	5	2	1	3	1	1	1	1	1	1	1	1	1	2	5	2	5	7
UAE6134	1	1	1	1	1	1	1	1	1	1	1	1	1	2	3	1	1	1	1	1	2	1	1	2	2	1	1	2	2	1	4	5	2	1	3	1	1	1	1	1	1	2	1	1	1	2	1	5	5
UAE8575	1	1	1	1	1	1	1	2	1	1	1	1	1	2	3	1	1	1	1	1	2	1	1	2	2	1	1	2	1	1	4	5	2	1	3	1	1	1	1	1	1	1	1	1	2	2	1	5	4
UAE8577	1	1	1	1	1	1	1	2	1	1	1	1	1	2	3	1	1	1	1	1	2	1	1	2	2	1	1	2	1	1	4	5	2	1	3	1	1	1	1	1	1	1	1	1	2	2	1	5	4
UAE8578	1	1	1	1	1	1	1	2	1	1	1	1	1	2	3	1	1	1	1	1	2	1	1	2	2	1	1	2	1	1	4	5	2	1	3	1	1	1	1	1	1	1	1	1	2	2	1	5	4
UAE8579	1	1	1	1	1	1	1	2	1	1	1	1	1	2	3	1	1	1	1	1	2	1	1	2	2	1	1	2	1	1	4	5	2	1	3	1	1	1	1	1	1	1	1	1	2	2	1	5	4
UAE8580	1	1	1	1	1	1	1	2	1	1	1	1	1	2	3	1	1	1	1	1	2	1	1	2	2	1	1	2	1	1	4	5	2	1	3	1	1	1	1	1	1	1	1	1	2	2	1	5	4
UAE8581	1	1	1	1	1	1	1	2	1	1	1	1	1	2	3	1	1	1	1	1	2	1	1	2	2	1	1	2	1	1	4	5	2	1	3	1	1	1	1	1	1	1	1	1	2	2	1	5	4
UAE8582	1	1	1	1	1	1	1	2	1	1	1	1	1	2	3	1	1	1	1	1	2	1	1	2	2	1	1	2	1	1	4	5	2	1	3	1	1	1	1	1	1	1	1	1	2	2	1	5	4
UK001424	1	1	1	1	1	1	1	1	1	1	1	1	1	2	3	1	1	1	1	1	2	1	1	2	2	1	1	2	2	1	4	5	2	1	3	1	1	1	1	1	1	1	1	1	2	2	1	5	7
UK001638	1	1	1	1	1	1	1	1	1	1	1	1	1	2	3	1	1	1	1	1	2	1	1	2	2	1	1	2	2	1	4	5	2	1	3	1	1	1	1	1	1	1	1	1	2	2	1	5	7
UK001649	1	1	1	1	1	1	1	1	1	1	1	1	1	2	3	1	1	1	1	1	2	1	1	2	2	1	1	2	2	1	4	5	2	1	3	1	1	1	1	1	1	1	1	1	2	2	1	5	7
UK001766	1	1	1	1	1	1	1	1	1	1	1	1	1	2	3	1	1	1	1	1	2	1	1	2	2	1	1	2	2	1	1	5	2	1	3	1	1	1	1	1	1	1	1	1	2	2	1	5	7
UK001862	1	1	1	1	1	1	1	1	1	1	1	1	1	2	3	1	1	1	1	1	2	1	1	2	2	1	1	2	2	1	4	5	2	1	3	1	1	1	1	1	1	1	1	1	2	2	1	5	7
UK002639	1	1	1	1	1	1	1	1	1	1	1	1	1	2	3	1	1	1	1	1	2	1	1	2	2	1	1	2	2	1	1	5	2	1	3	1	1	1	1	1	1	1	1	1	2	2	1	5	7
UK002643	1	1	1	1	1	1	1	1	1	1	1	1	1	2	3	1	1	1	1	1	2	1	1	2	2	1	1	2	2	1	4	5	2	1	3	1	1	1	1	1	1	1	1	1	2	2	1	5	7
UK002724	1	1	1	1	1	1	1	1	1	1	1	1	1	2	3	1	1	1	1	1	2	1	1	2	2	1	1	2	2	1	1	5	2	1	3	1	1	1	1	1	1	1	1	1	2	2	1	5	7
UK003014	1	1	1	1	1	1	1	1	1	1	1	1	1	2	3	1	1	1	1	1	2	1	1	2	2	1	1	2	2	1	1	5	2	1	3	1	1	1	1	1	1	1	1	1	2	2	1	5	7
UK003016	1	1	1	1	1	1	1	1	1	1	1	1	1	2	3	1	1	1	1	1	2	1	1	2	2	1	1	2	2	1	1	5	2	1	3	1	1	1	1	1	1	1	1	1	2	2	1	5	7
UK003091	1	1	1	1	1	1	1	1	1	1	1	1	1	2	3	1	1	1	1	1	2	1	1	2	2	1	1	2	2	1	4	5	2	1	3	1	1	1	1	1	1	1	1	1	2	2	1	5	7
UK003459	1	1	1	1	1	1	1	1	1	1	1	1	1	2	3	1	1	1	1	1	2	1	1	3	1	1	1	2	2	1	3	5	2	1	3	1	1	1	1	1	1	1	1	1	2	2	1	5	7
UK003679	1	1	1	1	1	1	1	1	1	1	1	1	1	2	3	1	1	1	1	1	2	1	1	2	2	1	1	2	2	1	4	5	2	1	3	1	1	1	1	1	1	1	1	1	2	2	1	5	7
UK003778	1	1	1	1	1	1	1	1	1	1	1	1	1	2	3	1	1	1	1	1	2	1	1	2	2	1	1	2	2	1	4	5	2	1	3	1	1	1	1	1	1	1	1	1	2	2	1	5	7
UK004114	1	1	1	1	1	1	1	1	1	1	2	1	1	2	3	1	1	1	1	1	2	1	1	2	2	1	1	2	2	1	4	5	2	1	3	1	1	1	1	1	1	1	1	1	2	2	1	5	7
UK004384	1	1	1	1	1	1	1	1	1	1	1	1	1	2	3	1	1	1	1	1	2	1	1	2	2	1	1	2	2	1	4	5	2	1	3	1	1	1	1	1	1	1	1	1	2	2	1	5	7
UK004585	1	1	1	1	1	1	1	1	1	1	1	1	1	2	3	1	1	1	1	1	2	1	1	2	2	1	1	2	2	1	1	5	2	1	3	1	1	1	1	1	1	1	1	1	2	2	1	5	7
UK004592	1	1	1	1	1	1	1	1	1	1	1	1	1	2	3	1	1	1	1	1	2	1	1	2	2	1	1	2	2	1	4	5	2	1	3	1	1	1	1	1	1	1	1	1	2	2	1	5	7
UK004994	1	1	1	1	1	1	1	1	1	1	1	1	1	2	3	1	1	4	1	1	2	1	1	2	2	1	1	2	2	1	4	5	2	1	3	1	1	1	1	1	1	1	1	1	2	2	1	5	7
UK005671	1	1	1	1	1	1	1	1	1	1	1	1	1	2	3	1	1	1	1	1	2	1	1	2	2	1	1	2	2	1	4	5	2	1	3	1	1	1	1	1	1	1	1	1	2	2	1	5	7
UK005874	1	1	1	1	1	1	1	1	1	1	1	1	1	2	3	1	1	1	1	1	2	1	1	2	2	1	1	2	2	1	4	5	2	1	3	1	1	1	1	1	1	1	1	1	2	2	1	5	7
UK006220	1	1	1	1	1	1	1	1	1	1	1	1	1	2	3	1	1	1	1	1	2	1	1	2	2	1	1	2	2	1	4	5	2	1	3	1	1	1	1	1	1	1	1	1	2	2	1	5	7
UK006373	1	1	1	1	1	1	1	1	1	1	1	1	1	2	3	1	1	1	1	1	2	1	1	2	2	1	1	2	2	1	1	5	2	1	3	1	1	1	1	1	1	1	1	1	2	2	1	5	7
UK006611	1	1	1	1	1	1	1	1	1	1	1	1	1	2	3	1	1	1	1	1	2	1	1	2	2	1	1	2	2	1	4	5	2	1	3	1	1	1	1	1	1	1	1	1	2	2	1	5	7
UK006684	1	1	1	1	1	1	1	1	1	1	1	1	1	2	3	1	1	1	1	1	2	1	1	2	2	1	1	2	2	1	1	5	2	1	3	1	1	1	1	1	1	1	1	1	2	2	1	5	7
UK006778	1	1	1	1	1	1	1	1	1	1	1	1	1	2	3	1	1	1	1	1	2	1	1	2	2	1	1	2	2	1	4	5	2	1	3	1	1	1	1	1	1	1	1	1	2	2	1	5	7
UK007137	1	1	1	1	1	1	1	1	1	1	1	1	1	2	3	1	1	1	1	1	2	1	1	2	2	1	1	2	2	1	4	5	2	1	3	1	1	1	1	1	1	1	1	1	2	2	1	5	7
UK007231	1	1	1	1	1	1	1	1	1	1	1	1	1	2	3	1	1	1	1	1	2	1	1	2	2	1	1	2	2	1	4	5	2	1	3	1	1	1	1	1	1	1	1	1	2	2	1	5	7
UK007274	1	1	1	1	1	1	1	1	1	1	1	1	1	2	3	1	1	1	1	1	2	1	1	2	2	1	1	2	2	1	4	5	2	1	3	1	1	1	1	1	1	1	1	1	2	2	1	5	7
UK007275	1	1	1	1	1	1	1	1	1	1	1	1	1	2	3	1	1	1	1	1	2	1	1	2	2	1	1	2	2	1	4	5	2	1	3	1	1	1	1	1	1	1	1	1	2	2	1	5	7
UK007394	1	1	1	1	1	1	1	1	1	1	1	1	1	2	3	1	1	1	1	1	2	1	1	2	2	1	1	2	2	1	4	5	2	1	3	1	1	1	1	1	1	1	1	1	2	2	1	5	7
UK007438	1	1	1	1	1	1	1	1	1	1	1	1	1	2	3	1	1	1	1	1	2	1	1	2	2	1	1	2	2	1	4	5	2	1	3	1	1	1	1	1	1	1	1	1	2	2	1	5	7
UK007766	1	1	1	1	1	1	1	1	1	1	1	1	1	2	3	1	1	1	1	1	2	1	1	2	2	1	1	2	2	1	4	5	2	1	3	1	1	1	1	1	1	1	1	1	2	2	1	5	7
UK043	1	1	1	1	1	1	1	1	1	1	1	1	1	2	3	1	1	1	1	1	2	1	1	2	2	1	1	2	2	2	1	5	2	1	3	1	1	1	1	1	1	1	1	1	2	2	1	5	7
UK044b	1	1	1	1	1	1	1	1	1	1	1	1	1	2	3	1	1	1	1	1	2	1	1	2	2	1	1	2	2	2	1	5	2	1	3	1	1	1	1	1	1	1	1	1	2	2	1	5	7
UK054a	1	1	1	1	1	1	1	1	1	1	1	1	1	2	3	1	1	1	1	1	2	1	1	2	2	2	1	2	2	1	4	5	2	1	3	1	1	1	1	1	1	1	1	1	2	2	1	5	7
UK054b	1	1	1	1	1	1	1	1	1	1	1	1	1	2	3	1	1	1	1	1	2	1	1	2	2	2	1	2	2	1	4	5	2	1	3	1	1	1	1	1	1	1	1	1	2	2	1	5	7
UK063a	1	1	1	1	1	1	1	1	1	1	1	1	1	2	3	1	1	1	1	1	2	1	1	2	2	2	1	2	2	1	4	5	2	1	3	1	1	1	1	1	1	1	1	1	2	2	1	5	7
UK063b	1	1	1	1	1	1	1	1	1	1	1	1	1	2	3	1	1	1	1	1	2	1	1	2	2	2	1	2	2	1	4	5	2	1	3	1	1	1	1	1	1	1	1	1	2	2	1	5	7
UK063c	1	1	1	1	1	1	1	1	1	1	1	1	1	2	3	1	1	1	1	1	2	1	1	2	2	2	1	2	2	1	4	5	2	1	3	1	1	1	1	1	1	1	1	1	2	2	1	5	7
UK063d	1	1	1	1	1	1	1	1	1	1	1	1	1	2	3	1	1	1	1	1	2	1	1	2	2	2	1	2	2	1	4	5	2	1	3	1	1	1	1	1	1	1	1	1	2	2	1	5	7
UK066	1	1	1	1	1	1	1	1	1	1	1	1	1	2	3	1	1	1	1	1	2	1	1	2	2	2	1	2	2	1	4	5	2	1	3	1	1	1	1	1	1	1	1	1	2	2	1	5	7
UK092	1	1	1	1	1	1	1	1	1	1	1	1	1	2	3	1	1	1	1	1	2	1	1	2	2	2	1	2	2	1	4	5	2	1	3	1	1	1	1	1	1	1	1	1	2	2	1	5	7
UK099a	1	1	1	1	1	1	1	1	1	1	1	1	1	2	3	1	1	1	1	1	2	1	1	2	2	2	1	2	2	1	4	5	2	1	3	1	1	1	1	1	1	1	1	1	2	2	1	5	7
UK099c	1	1	1	1	1	1	1	1	1	1	1	1	1	2	3	1	1	1	1	1	2	1	1	2	2	2	1	2	2	1	4	5	2	1	3	1	1	1	1	1	1	1	1	1	2	2	1	5	7
UK099d	1	1	1	1	1	1	1	1	1	1	1	1	1	2	3	1	1	1	1	1	2	1	1	2	2	2	1	2	2	1	4	5	2	1	3	1	1	1	1	1	1	1	1	1	2	2	1	5	7
UK102532	1	1	1	1	1	1	1	1	1	1	1	1	1	2	3	1	1	1	1	1	2	1	1	2	2	1	1	2	2	1	4	5	2	1	3	1	1	1	1	1	1	1	1	1	2	2	1	5	7
UK121a	1	1	1	1	1	1	1	1	1	1	1	1	1	2	3	1	1	1	1	1	3	1	1	2	2	1	1	2	2	1	4	5	2	1	3	1	1	1	1	1	1	1	1	1	2	9	1	5	7
UK121b	1	1	1	1	1	1	1	1	1	1	1	1	1	2	3	1	1	1	1	1	3	1	1	2	2	1	1	2	2	1	4	5	2	1	3	1	1	1	1	1	1	1	1	1	2	9	1	5	7
UK128a	1	1	1	1	1	1	1	1	1	1	1	1	1	2	3	1	1	1	1	1	2	1	1	2	2	1	1	2	2	1	1	5	2	1	3	1	1	1	1	1	1	1	1	1	2	2	1	5	7
UK133b	1	1	1	1	1	1	1	1	1	1	1	1	1	2	3	1	1	1	1	1	2	1	1	2	2	1	1	2	2	1	1	5	2	1	3	1	1	1	1	1	1	1	1	1	2	2	1	5	7
UK133c	1	1	1	1	1	1	1	1	1	1	1	1	1	2	3	1	1	1	1	1	2	1	1	2	2	1	1	2	2	1	1	5	2	1	3	1	1	1	1	1	1	1	1	1	2	2	1	5	7
UK133d	1	1	1	1	1	1	1	1	1	1	1	1	1	2	3	1	1	1	1	1	2	1	1	2	2	1	1	2	2	1	1	5	2	1	3	1	1	1	1	1	1	1	1	1	2	2	1	5	7
UK225a	1	1	1	1	1	1	1	1	1	1	1	1	1	2	3	1	1	1	1	1	2	1	1	2	2	2	1	2	2	1	4	5	2	1	3	1	1	1	1	1	1	1	1	1	2	2	1	5	7
UK225b	1	1	1	1	1	1	1	1	1	1	1	1	1	2	3	1	1	1	1	1	2	1	1	2	2	2	1	2	2	1	4	5	2	1	3	1	1	1	1	1	1	1	1	1	2	2	1	5	7
UK225c	1	1	1	1	1	1	1	1	1	1	1	1	1	2	3	1	1	1	1	1	2	1	1	2	2	2	1	2	2	1	4	5	2	1	3	1	1	1	1	1	1	1	1	1	2	2	1	5	7
UK225d	1	1	1	1	1	1	1	1	1	1	1	1	1	2	3	1	1	1	1	1	2	1	1	2	2	2	1	2	2	1	4	5	2	1	3	1	1	1	1	1	1	1	1	1	2	2	1	5	7
UK225e	1	1	1	1	1	1	1	1	1	1	1	1	1	2	3	1	1	1	1	1	2	1	1	2	2	2	1	2	2	1	4	5	2	1	3	1	1	1	1	1	1	1	1	1	2	10	1	5	7
UK231350	1	1	1	1	1	1	1	1	1	1	1	1	1	2	3	1	1	1	1	1	2	1	1	3	1	1	1	2	2	1	3	5	2	1	3	1	1	1	1	1	1	1	1	1	2	2	1	5	7
UK237060	1	1	1	1	1	1	1	1	1	1	1	1	1	2	3	1	1	1	1	1	2	1	1	2	2	1	1	2	2	1	1	5	2	1	3	1	1	1	1	1	1	1	1	1	2	2	1	5	7
UK237066	1	1	1	1	1	1	1	1	1	1	1	1	1	2	3	1	1	1	1	1	2	1	1	2	2	1	1	2	2	1	1	5	2	1	3	1	1	1	1	1	1	1	1	1	2	2	1	5	7
UK237140	1	1	1	1	1	1	1	1	1	1	1	1	1	2	3	1	1	1	1	1	2	1	1	2	2	1	1	2	2	1	4	5	2	1	3	1	1	1	1	1	1	1	1	1	2	2	1	5	7
UK237171	1	1	2	1	1	1	1	1	1	1	1	1	1	2	3	1	1	1	1	1	2	1	1	2	2	1	1	2	2	1	4	5	2	1	3	1	1	1	1	1	1	1	1	1	2	2	1	5	7
UK237176	1	1	1	1	1	1	1	1	1	1	1	1	1	2	3	1	1	1	1	1	2	1	1	2	2	1	1	2	2	1	1	5	2	1	3	1	1	1	1	1	1	1	1	1	2	2	1	5	7
UK237326	1	1	1	1	1	1	1	1	1	1	1	1	1	2	3	1	1	1	1	1	2	1	1	2	2	1	1	2	2	1	4	5	2	1	3	1	1	1	1	1	1	1	1	1	2	2	1	5	7
UK237364	1	1	1	1	1	1	1	2	1	1	1	1	1	2	3	2	1	1	1	1	2	1	1	2	2	1	1	2	1	1	4	5	2	1	3	1	1	1	1	1	1	1	1	1	2	2	1	5	4
UK241931	1	1	1	1	1	1	1	1	1	1	1	1	1	2	3	1	1	1	1	1	2	1	1	2	2	1	1	2	2	1	1	5	2	1	3	1	1	1	1	1	1	1	1	1	2	2	1	5	7
UK241932	1	1	1	1	1	1	1	1	1	1	1	1	1	2	3	1	1	1	1	1	2	1	1	2	2	1	1	2	2	1	1	5	2	1	3	1	1	1	1	1	1	1	1	1	2	2	1	5	7
UK243154	1	1	1	1	1	1	1	1	1	1	1	1	1	2	3	1	1	1	1	1	2	1	1	2	2	1	1	2	2	1	1	5	2	1	3	1	1	1	1	1	1	1	1	1	2	2	1	5	7
UK248229	1	1	1	1	1	1	1	1	1	1	1	1	1	2	3	1	1	1	1	1	2	1	1	2	2	1	1	2	2	1	1	5	2	1	3	1	1	1	1	1	1	1	1	1	2	2	1	5	7
UK250199	1	1	1	1	1	1	1	1	1	1	1	1	1	2	3	1	1	1	1	1	2	1	1	2	2	1	1	2	2	1	1	5	2	1	3	1	1	1	1	1	1	1	1	1	2	2	1	5	7
UK250223	1	1	1	1	1	1	1	1	1	1	1	1	1	2	3	1	1	1	1	1	2	1	1	NA	2	1	1	2	2	1	1	5	2	1	3	1	1	1	1	1	1	1	1	1	2	2	1	5	7
UK250347	1	1	1	1	1	1	1	1	1	1	1	1	1	2	3	1	1	1	1	1	2	1	1	2	2	1	1	2	2	1	1	5	2	1	3	1	1	1	1	1	1	1	1	1	2	2	1	5	7
UK250353	1	1	1	1	1	1	1	1	1	1	1	1	1	2	3	1	1	1	1	1	2	1	1	2	2	1	1	2	2	1	4	5	2	1	3	1	1	1	1	1	1	1	1	1	2	2	1	5	7
UK250354	1	1	1	1	1	1	1	1	1	1	1	1	1	2	3	1	1	1	1	1	2	1	1	2	2	1	1	2	2	1	4	5	2	1	3	1	1	1	1	1	1	1	1	1	2	2	1	5	7
UK250851	1	1	1	1	1	1	1	1	1	1	1	1	1	2	3	NA	1	1	1	1	2	1	1	2	2	1	1	2	2	1	1	4	2	1	3	1	1	1	1	1	1	1	1	1	2	2	1	5	7
UK251165	1	1	1	1	1	1	1	1	1	1	1	1	1	2	3	1	1	1	1	1	2	1	1	2	2	1	1	2	2	1	1	5	2	1	3	1	1	1	1	1	1	1	1	1	2	2	1	5	7
UK251293	1	1	1	1	1	1	1	1	1	1	1	1	1	2	3	1	1	1	1	1	2	1	1	2	2	1	1	2	2	1	4	5	2	1	3	1	1	1	1	1	1	1	1	1	2	2	1	5	7
UK252424	1	1	1	1	1	1	1	1	1	1	1	1	1	2	3	1	1	1	1	1	2	1	1	2	2	1	1	2	2	1	1	5	2	1	3	1	1	1	1	1	1	1	1	1	2	2	1	5	7
UK253081	1	1	1	1	1	1	1	1	1	1	1	1	1	2	3	1	1	1	1	1	2	1	1	2	2	1	1	2	2	1	4	5	2	1	3	1	1	1	1	1	1	1	1	1	2	2	1	5	7
UK253446	1	1	1	1	1	1	1	1	1	1	1	1	1	2	3	1	1	1	1	1	2	1	1	2	2	1	1	2	2	1	1	5	2	1	3	1	1	1	1	1	1	1	1	1	2	2	1	5	7
UK253526	1	1	1	1	1	1	1	1	1	1	1	1	1	2	3	1	1	1	1	1	2	1	1	2	2	1	1	2	2	1	4	5	2	1	3	1	1	1	1	1	1	1	1	1	2	2	1	5	7
UK253679	1	1	1	1	1	1	1	1	1	1	1	1	1	2	3	1	1	1	1	1	2	1	1	2	2	1	1	2	2	1	4	5	2	1	3	1	1	1	1	1	1	1	1	1	2	2	1	5	7
UK253680	1	1	1	1	1	1	1	1	1	1	1	1	1	2	3	1	1	1	1	1	2	1	1	2	2	1	1	2	2	1	4	5	2	1	3	1	1	1	1	1	1	1	1	1	2	2	1	5	7
UK253682	1	1	1	1	1	1	1	1	1	1	1	1	1	2	3	1	1	1	1	1	2	1	1	2	2	1	1	2	2	1	4	5	2	1	3	1	1	1	1	1	1	1	1	1	2	2	1	5	7
UK260	1	1	1	1	1	1	1	1	1	1	1	1	1	2	3	1	1	1	1	1	2	1	1	2	2	2	1	2	2	1	4	5	2	1	3	1	1	1	1	1	1	1	1	1	2	2	1	5	7
UK263a	1	1	1	1	1	1	1	1	1	1	1	1	1	2	3	1	1	1	1	1	2	1	1	2	2	2	1	2	2	1	4	5	2	1	3	1	1	1	1	1	1	1	1	1	2	2	1	5	7
UK263b	1	1	1	1	1	1	1	1	1	1	1	1	1	2	3	1	1	1	1	1	2	1	1	2	2	2	1	2	2	1	4	5	2	1	3	1	1	1	1	1	1	1	1	1	2	2	1	5	7
UK263c	1	1	1	1	1	1	1	1	1	1	1	1	1	2	3	1	1	1	1	1	2	1	1	2	2	2	1	2	2	1	4	5	2	1	3	1	1	1	1	1	1	1	1	1	2	2	1	5	7
UK267329	1	1	1	1	1	1	1	1	1	1	1	1	1	2	3	1	1	1	1	1	2	1	1	2	2	1	1	2	2	1	4	5	2	1	3	1	1	1	1	1	1	1	1	1	2	2	1	5	7
UK300124	1	1	1	1	1	1	1	1	1	1	1	1	1	2	3	1	1	1	1	1	2	1	1	2	2	1	1	2	2	1	4	5	2	1	3	1	1	1	1	1	1	1	1	1	2	2	1	5	7
UK300203	1	1	1	1	1	1	1	1	1	1	1	1	1	2	3	1	1	1	1	1	2	1	1	2	2	1	1	2	2	1	4	5	2	1	3	1	1	1	1	1	1	1	1	1	2	2	1	5	7
UK300527	1	1	1	1	1	1	1	1	1	1	1	1	1	2	3	1	1	1	1	1	2	1	1	2	2	1	1	2	2	1	4	5	2	1	3	1	1	1	1	1	1	1	1	1	2	2	1	5	7
UK300661	1	1	1	1	1	1	1	1	1	1	1	1	1	2	3	1	1	1	1	1	2	1	1	2	2	1	1	2	2	1	4	5	2	1	3	1	1	1	1	1	1	1	1	1	2	2	1	5	7
UK300741	1	1	1	1	1	1	1	1	1	1	1	1	1	2	3	1	1	1	1	1	2	1	1	2	2	1	1	2	2	1	4	5	2	1	3	1	1	1	1	1	1	1	1	1	2	2	1	5	7
UK301004	1	1	1	1	1	1	1	1	1	1	1	1	1	2	3	1	1	1	1	1	2	1	1	2	2	1	1	2	2	1	1	5	2	1	3	1	1	1	1	1	1	1	1	1	2	2	1	5	7
UK301207	1	1	1	1	1	1	1	1	1	1	1	1	1	2	3	1	1	1	1	1	2	1	1	2	2	1	1	2	2	1	4	5	2	1	3	1	1	1	1	1	1	1	1	1	2	2	1	5	7
UK301282	1	1	1	1	1	1	1	1	1	1	1	1	1	2	3	1	1	1	1	1	2	1	1	2	2	1	1	2	2	1	4	5	2	1	3	1	1	1	1	1	1	1	1	1	2	2	1	5	7
UK301283	1	1	1	1	1	1	1	1	1	1	1	1	1	2	3	1	1	1	1	1	2	1	1	2	2	1	1	2	2	1	1	5	2	1	3	1	1	1	1	1	1	1	1	1	2	2	1	5	7
UK301329	1	1	1	1	1	1	1	1	1	1	1	1	1	2	3	1	1	1	1	1	2	1	1	2	2	1	1	2	2	1	4	5	2	1	3	1	1	1	1	1	1	1	1	1	2	2	1	5	7
UK301406	1	1	1	1	1	1	1	1	1	1	1	1	1	2	3	1	1	1	1	1	2	1	1	2	2	1	1	2	2	1	4	5	2	1	3	1	1	1	1	1	1	1	1	1	2	2	1	5	7
UK301550	1	1	1	1	1	1	1	1	1	1	1	1	1	2	3	1	1	1	1	1	2	1	1	2	2	1	1	2	2	1	4	5	2	1	3	1	1	1	1	1	1	1	1	1	2	2	1	5	7
UK301691matt	1	1	1	1	1	1	1	1	1	1	1	1	1	2	3	1	1	1	1	1	2	1	1	2	2	1	1	2	2	1	4	5	2	1	3	1	1	1	1	1	1	1	1	1	2	2	1	5	7
UK301691shiny	1	1	1	1	1	1	1	1	1	1	1	1	1	2	3	1	1	1	1	1	2	1	1	2	2	1	1	2	2	1	4	5	2	1	3	1	1	1	1	1	1	1	1	1	2	2	1	5	7
UK301962	1	1	1	1	1	1	1	1	1	1	1	1	1	2	3	1	1	1	1	1	2	1	1	2	2	1	1	2	2	1	4	5	2	1	3	1	1	1	1	1	1	1	1	1	2	2	1	5	7
UK301963	1	1	1	1	1	1	1	1	1	1	1	1	1	2	3	1	1	1	1	1	2	1	1	2	2	1	1	2	2	1	4	5	2	1	3	1	1	1	1	1	1	1	1	1	2	2	1	5	7
UK305898	1	1	1	1	1	1	1	1	1	1	1	1	1	2	3	1	1	1	1	1	2	1	1	2	2	1	1	2	2	1	4	5	2	1	3	1	1	1	1	1	1	1	1	1	2	2	1	5	7
UK306732	1	1	1	1	1	1	1	1	1	1	1	1	1	2	3	1	1	1	1	1	2	1	1	2	2	1	1	2	2	1	4	5	2	1	3	1	1	1	1	1	1	1	1	1	2	2	1	5	7
UK308096	1	1	1	1	1	1	1	1	1	1	1	1	1	2	3	1	1	1	1	1	2	1	1	2	2	1	1	2	2	1	4	5	2	1	3	1	1	1	1	1	1	1	1	1	2	2	1	5	7
UK308291	1	1	1	1	1	1	1	1	1	1	1	1	1	2	3	1	1	1	1	1	2	1	1	2	2	1	1	2	2	1	4	5	2	1	3	1	1	1	1	1	1	1	1	1	2	2	1	5	7
UK308646	1	1	1	1	1	1	1	1	1	1	1	1	1	2	3	1	1	1	1	1	2	1	1	2	2	1	1	2	2	1	4	5	2	1	3	1	1	1	1	1	1	1	1	1	2	2	1	5	7
UK323a	1	1	1	1	1	1	1	1	1	1	1	1	1	2	3	1	1	1	1	1	2	1	1	2	2	2	1	2	2	1	4	5	2	1	3	1	1	1	1	1	1	1	1	1	2	2	1	5	7
UK323b	1	1	1	1	1	1	1	1	1	1	1	1	1	2	3	1	1	1	1	1	2	1	1	2	2	2	1	2	2	1	4	5	2	1	3	1	1	1	1	1	1	1	1	1	2	2	1	5	7
UK398a	1	1	1	1	1	1	1	1	1	1	1	1	1	2	3	1	1	1	1	1	2	1	1	2	2	1	1	2	2	1	1	5	2	1	3	1	1	1	1	1	1	1	1	1	2	2	1	5	7
UK398b	1	1	1	1	1	1	1	1	1	1	1	1	1	2	3	1	1	1	1	1	2	1	1	2	2	1	1	2	2	1	1	5	2	1	3	1	1	1	1	1	1	1	1	1	2	2	1	5	7
UK399a	1	1	1	1	1	1	1	1	1	1	1	1	1	2	3	1	1	1	1	1	2	1	1	2	2	1	1	2	2	1	1	5	2	1	3	1	1	1	1	1	1	1	1	1	2	2	1	5	7
UK399b	1	1	1	1	1	1	1	1	1	1	1	1	1	2	3	1	1	1	1	1	2	1	1	2	2	1	1	2	2	1	1	5	2	1	3	1	1	1	1	1	1	1	1	1	2	2	1	5	7
UK400124	1	1	1	1	1	1	1	1	1	1	1	1	1	2	3	1	1	1	1	1	2	1	1	2	2	1	1	2	2	1	4	5	2	1	3	1	1	1	1	1	1	1	1	1	2	2	1	5	7
UK400167	1	1	1	1	1	1	1	1	1	1	1	1	1	2	3	1	1	1	1	1	2	1	1	2	2	1	1	2	2	1	4	5	2	1	3	1	1	1	1	1	1	1	1	1	2	2	1	5	7
UK400169	1	1	1	1	1	1	1	1	1	1	1	1	1	2	3	1	1	1	1	1	2	1	1	2	2	1	1	2	2	1	4	5	2	1	3	1	1	1	1	1	1	1	1	1	2	2	1	5	7
UK400200	1	1	1	1	1	1	1	1	1	1	1	1	1	2	3	1	1	1	1	1	2	1	1	2	2	1	1	2	2	1	4	5	2	1	3	1	1	1	1	1	1	1	1	1	2	2	1	5	7
UK400276	1	1	1	1	1	1	1	1	1	1	1	1	1	2	3	1	1	1	1	1	2	1	1	2	2	1	1	2	2	1	4	5	2	1	3	1	1	1	1	1	1	1	1	1	2	2	1	5	7
UK400926	1	1	1	1	1	1	1	1	1	1	1	1	1	2	3	1	1	1	1	1	2	1	1	2	2	1	1	2	2	1	4	5	2	1	3	1	1	1	1	1	1	1	1	1	2	2	1	5	7
UK400947	1	1	1	1	1	1	1	1	1	1	1	1	1	2	3	1	1	1	1	1	2	1	1	2	2	1	1	2	2	1	4	5	2	1	3	1	1	1	1	1	1	1	1	1	2	2	1	5	7
UK401127	1	1	1	1	1	1	1	1	1	1	1	1	1	2	3	1	1	4	1	1	2	1	1	2	2	1	1	2	2	1	4	5	2	1	3	1	1	1	1	1	1	1	1	1	2	2	1	5	7
UK401222	1	1	1	1	1	1	1	1	1	1	1	1	1	2	3	1	1	1	1	1	2	1	1	2	2	1	1	2	2	1	4	5	2	1	3	1	1	1	1	1	1	1	1	1	2	2	1	5	7
UK401225	1	1	1	1	1	1	1	1	1	1	1	1	1	2	3	1	1	1	1	1	2	1	1	2	2	1	1	2	2	1	4	5	2	1	3	1	1	1	1	1	1	1	1	1	2	2	1	5	7
UK401257	1	1	1	1	1	1	1	1	1	1	1	1	1	2	3	1	1	1	1	1	2	1	1	2	2	1	1	2	2	1	1	5	2	1	3	1	1	1	1	1	1	1	1	1	2	2	1	5	7
UK401302	1	1	1	1	1	1	1	1	1	1	1	1	1	2	3	1	1	1	1	1	2	1	1	2	2	1	1	2	2	1	4	5	2	1	3	1	1	1	1	1	1	1	1	1	2	2	1	5	7
UK401435	1	1	1	1	1	1	1	1	1	1	1	1	1	2	3	1	1	1	1	1	2	1	1	2	2	1	1	2	2	1	4	5	2	1	3	1	1	1	1	1	1	1	1	1	2	2	1	5	7
UK401589	1	1	1	1	1	1	1	1	1	1	1	1	1	2	3	1	1	1	1	1	2	1	1	2	2	1	1	2	2	1	4	5	2	1	3	1	1	1	1	1	1	1	1	1	2	2	1	5	7
UK401627	1	1	1	1	1	1	1	1	1	1	1	1	1	2	3	1	1	1	1	1	2	1	1	2	2	1	1	2	2	1	4	5	2	1	3	1	1	1	1	1	1	1	1	1	2	2	1	5	7
UK401689	1	1	1	1	1	1	1	1	1	1	1	1	1	2	3	1	1	1	1	1	2	1	1	2	2	1	1	2	2	1	4	5	2	1	3	1	1	1	1	1	1	1	1	1	2	2	1	5	7
UK401719	1	1	1	1	1	1	1	1	1	1	1	1	1	2	3	1	1	1	1	1	2	1	1	2	2	1	1	2	2	1	4	5	2	1	3	1	1	1	1	1	1	1	1	1	2	2	1	5	7
UK401778	1	1	1	1	1	1	1	1	1	1	1	1	1	2	3	1	1	4	1	1	2	1	1	2	2	1	1	2	2	1	4	5	2	1	3	1	1	1	1	1	1	1	1	1	2	2	1	5	7
UK401821	1	1	1	1	1	1	1	1	1	1	1	1	1	2	3	1	1	1	1	1	2	1	1	2	2	1	1	2	2	1	1	5	2	1	3	1	1	1	1	1	1	1	1	1	2	2	1	5	7
UK401823	1	1	1	1	1	1	1	1	1	1	1	1	1	2	3	1	1	1	1	1	2	1	1	2	2	1	1	2	2	1	4	5	2	1	3	1	1	1	1	1	1	1	1	1	2	2	1	5	7
UK401827	1	1	1	1	1	1	1	1	1	1	1	1	1	2	3	1	1	1	1	1	2	1	1	2	2	1	1	2	2	1	4	5	2	1	3	1	1	1	1	1	1	1	1	1	2	2	1	5	7
UK402034	1	1	1	1	1	1	1	1	1	1	1	1	1	2	3	1	1	1	1	1	2	1	1	2	2	1	1	2	2	1	4	5	2	1	3	1	1	1	1	1	1	1	1	1	2	2	1	5	7
UK402167	1	1	1	1	1	1	1	1	1	1	1	1	1	2	3	1	1	1	1	1	2	1	1	2	2	1	1	2	2	1	4	5	2	1	3	1	1	1	1	1	1	1	1	1	2	2	1	5	7
UK402313	1	1	1	1	1	1	1	1	1	1	1	1	1	2	3	1	1	4	1	1	2	1	1	2	2	1	1	2	2	1	4	5	2	1	3	1	1	1	1	1	1	1	1	1	2	2	1	5	7
UK402466	1	1	1	1	1	1	1	1	1	1	1	1	1	2	3	1	1	1	1	1	2	1	1	2	2	1	1	2	2	1	4	5	2	1	3	1	1	1	1	1	1	1	1	1	2	2	1	5	7
UK402884	1	1	1	1	1	1	1	1	1	1	1	1	1	2	3	1	1	1	1	1	2	1	1	2	2	1	1	2	2	1	4	5	2	1	3	1	1	1	1	1	1	1	1	1	2	2	1	5	7
UK402969	1	1	1	1	1	1	1	1	1	1	1	1	1	2	3	1	1	1	1	1	2	1	1	2	2	1	1	2	2	1	4	5	2	1	3	1	1	1	1	1	1	1	1	1	2	2	1	5	7
UK403028	1	1	1	1	1	1	1	1	1	1	1	1	1	2	3	1	1	1	1	1	2	1	1	2	2	1	1	2	2	1	4	5	2	1	3	1	1	1	1	1	1	1	1	1	2	2	1	5	7
UK403089	1	1	1	1	1	1	1	1	1	1	1	1	1	2	3	1	1	1	1	1	2	1	1	2	2	1	1	2	2	1	4	5	2	1	3	1	1	1	1	1	1	1	1	1	2	2	1	5	7
UK403091	1	1	1	1	1	1	1	1	1	1	1	1	1	2	3	1	1	1	1	1	2	1	1	2	2	1	1	2	2	1	4	5	2	1	3	1	1	1	1	1	1	1	1	1	2	2	1	5	7
UK403124	1	1	1	1	1	1	1	1	1	1	1	1	1	2	3	1	1	1	1	1	2	1	1	2	2	1	1	2	2	1	4	5	2	1	3	1	1	1	1	1	1	1	1	1	2	2	1	5	7
UK403226	1	1	1	1	1	1	1	1	1	1	1	1	1	2	3	1	1	1	1	1	2	1	1	2	2	1	1	2	2	1	4	5	2	1	3	1	1	1	1	1	1	1	1	1	2	2	1	5	7
UK403319	1	1	1	1	1	1	1	1	1	1	1	1	1	2	3	1	1	1	1	1	2	1	1	2	2	1	1	2	2	1	4	5	2	1	3	1	1	1	1	1	1	1	1	1	2	2	1	5	7
UK403424	1	1	1	1	1	1	1	1	1	1	1	1	1	2	3	1	1	1	1	1	2	1	1	3	1	1	1	2	2	1	3	5	2	1	3	1	1	1	1	1	1	1	1	1	2	2	1	5	7
UK403473	1	1	1	1	1	1	1	1	1	1	1	1	1	2	3	1	1	1	1	1	2	1	1	2	2	1	1	2	2	1	4	5	2	1	3	1	1	1	1	1	1	1	1	1	2	2	1	5	7
UK403476	1	1	1	1	1	1	1	1	1	1	1	1	1	2	3	1	1	1	1	1	2	1	1	2	2	1	1	2	2	1	4	5	2	1	3	1	1	1	1	1	1	1	1	1	2	2	1	5	7
UK403616	1	1	1	1	1	1	1	1	1	1	1	1	1	2	3	1	1	1	1	1	2	1	1	2	2	1	1	2	2	1	4	5	2	1	3	1	1	1	1	1	1	1	1	1	2	2	1	5	7
UK403633	1	1	1	1	1	1	1	1	1	1	1	1	1	2	3	1	1	1	1	1	2	1	1	2	2	1	1	2	2	1	1	5	2	1	3	1	1	1	1	1	1	1	1	1	2	2	1	5	7
UK403635	1	1	1	1	1	1	1	1	1	1	1	1	1	2	3	1	1	1	1	1	2	1	1	2	2	1	1	2	2	1	4	5	2	1	3	1	1	1	1	1	1	1	1	1	2	2	1	5	7
UK403636	1	1	1	1	1	1	1	1	1	1	1	1	1	2	3	1	1	1	1	1	2	1	1	2	2	1	1	2	2	1	4	5	2	1	3	1	1	1	1	1	1	1	1	1	2	2	1	5	7
UK403660	1	1	1	1	1	1	1	1	1	1	1	1	1	2	3	1	1	1	1	1	2	1	1	2	2	1	1	2	2	1	4	5	2	1	3	1	1	1	1	1	1	1	1	1	2	2	1	5	7
UK403739	1	1	1	1	1	1	1	1	1	1	1	1	1	2	3	1	1	1	1	1	2	1	1	2	2	1	1	2	2	1	4	5	2	1	3	1	1	1	1	1	1	1	1	1	2	2	1	5	7
UK403804	1	1	1	1	1	1	1	1	1	1	1	1	1	2	3	1	1	1	1	1	2	1	1	2	2	1	1	2	2	1	1	5	2	1	3	1	1	1	1	1	1	1	1	1	2	2	1	5	7
UK403842	1	1	1	1	1	1	1	1	1	1	1	1	1	2	3	1	1	1	1	1	2	1	1	2	2	1	1	2	2	1	4	5	2	1	3	1	1	1	1	1	1	1	1	1	2	2	1	5	7
UK404079	1	1	1	1	1	1	1	1	1	1	1	1	1	2	3	1	1	1	1	1	2	1	1	2	2	1	1	2	2	1	4	5	2	1	3	1	1	1	1	1	1	1	1	1	2	2	1	5	7
UK404107	1	1	1	1	1	1	1	1	1	1	3	1	1	2	3	1	1	1	1	1	2	1	1	2	2	1	1	2	2	1	4	5	2	1	3	1	1	1	1	1	1	1	1	1	2	2	1	5	7
UK404270	1	1	1	1	1	1	1	1	1	1	1	1	1	2	3	1	1	1	1	1	2	1	1	2	2	1	1	2	2	1	4	5	2	1	3	1	1	1	1	1	1	1	1	1	2	2	1	5	7
UK404643	1	1	1	1	1	1	2	1	1	1	1	1	1	2	3	1	1	1	1	1	2	1	1	2	2	1	1	2	2	1	4	5	2	1	3	1	1	1	1	1	1	1	1	1	2	2	1	5	7
UK4047	1	1	1	1	1	1	1	1	1	1	1	1	1	2	3	1	1	1	1	1	2	1	1	2	2	1	1	2	2	1	1	5	2	1	3	1	1	1	1	1	1	1	1	1	2	2	1	5	7
UK404735	1	1	1	1	1	1	1	1	1	1	1	1	1	2	3	1	1	1	1	1	2	1	1	3	1	1	1	2	2	1	3	5	2	1	3	1	1	1	1	1	1	1	1	1	2	2	1	5	7
UK404919	1	1	1	1	1	1	1	1	1	1	1	1	1	2	3	1	1	1	1	1	2	1	1	2	2	1	1	2	2	1	4	5	2	1	3	1	1	1	1	1	1	1	1	1	2	2	1	5	7
UK404956	1	1	1	1	1	1	1	1	1	1	1	1	1	2	3	1	1	1	1	1	2	1	1	2	2	1	1	2	2	1	4	5	2	1	3	1	1	1	1	1	1	1	1	1	2	2	1	5	7
UK405020	1	1	1	1	1	1	1	1	1	1	1	1	1	2	3	1	1	1	1	1	2	1	1	2	2	1	1	2	2	1	1	5	2	1	3	1	1	1	1	1	1	1	1	1	2	2	1	5	7
UK405133	1	1	1	1	1	1	1	1	1	1	1	1	1	2	3	1	1	1	1	1	2	1	1	2	2	1	1	2	2	1	4	5	2	1	3	1	1	1	1	1	1	1	1	1	2	2	1	5	7
UK405196	1	1	1	1	1	1	1	1	1	1	1	1	1	2	3	1	1	1	1	1	2	1	1	2	2	1	1	2	2	1	4	5	2	1	3	1	1	1	1	1	1	1	1	1	2	2	1	5	7
UK405405	1	1	1	1	1	1	1	1	1	1	1	1	1	2	3	1	1	1	1	1	2	1	1	2	2	1	1	2	2	1	4	5	2	1	3	1	1	1	1	1	1	1	1	1	2	2	1	5	7
UK405722	1	1	1	1	1	1	1	1	1	1	1	1	1	2	3	1	1	1	1	1	2	1	1	2	2	1	1	2	2	1	1	5	2	1	3	1	1	1	1	1	1	1	1	1	2	2	1	5	7
UK405862	1	1	1	1	1	1	1	1	1	1	1	1	1	2	3	1	1	1	1	1	2	1	1	2	2	1	1	2	2	1	4	5	2	1	3	1	1	1	1	1	1	1	1	1	2	2	1	5	7
UK406006	1	1	1	1	1	1	1	1	1	1	1	1	1	2	3	1	1	1	1	1	2	1	1	NA	2	1	1	2	2	1	1	5	2	1	3	1	1	1	1	1	1	1	1	1	2	2	1	5	7
UK406646	1	1	1	1	1	1	1	1	1	1	1	1	1	2	3	1	1	1	1	1	2	1	1	2	2	1	1	2	2	1	4	5	2	1	3	1	1	1	1	1	1	1	1	1	2	2	1	5	7
UK407978	1	1	1	1	1	1	1	1	1	1	1	1	1	2	3	1	1	1	1	1	2	1	1	2	2	1	1	2	2	1	4	5	2	1	3	1	1	1	1	1	1	1	1	1	2	2	1	5	7
UK408226	1	1	1	1	1	1	1	1	1	1	1	1	1	2	3	1	1	4	1	1	2	1	1	2	2	1	1	2	2	1	4	5	2	1	3	1	1	1	1	1	1	1	1	1	2	2	1	5	7
UK408350	1	1	1	1	1	1	1	1	1	1	1	1	1	2	3	1	1	1	1	1	2	1	1	2	2	1	1	2	2	1	4	5	2	1	3	1	1	1	1	1	1	1	1	1	2	2	1	5	7
UK408377	1	1	1	1	1	1	1	1	1	1	1	1	1	2	3	1	1	1	1	1	2	1	1	2	2	1	1	2	2	1	4	5	2	1	3	1	1	1	1	1	1	1	1	1	2	2	1	5	7
UK408567	1	1	1	1	1	1	1	1	1	1	1	1	1	2	3	1	1	4	1	1	2	1	1	2	2	1	1	2	2	1	4	5	2	1	3	1	1	1	1	1	1	1	1	1	2	2	1	5	7
UK409111	1	1	1	1	1	1	1	1	1	1	1	1	1	2	3	1	1	1	1	1	2	1	1	2	2	1	1	2	2	1	4	5	2	1	3	1	1	1	1	1	1	1	1	1	2	2	1	5	7
UK409283	1	1	1	1	1	1	1	1	1	1	1	1	1	2	3	1	1	1	1	1	2	1	1	2	2	1	1	2	2	1	4	5	2	1	3	1	1	1	1	1	1	1	1	1	2	2	1	5	7
UK409775	1	1	1	1	1	1	1	1	1	1	1	1	1	2	3	1	1	4	1	1	2	1	1	2	2	1	1	2	2	1	4	5	2	1	3	1	1	1	1	1	1	1	1	1	2	2	1	5	7
UK409989	1	1	1	1	1	1	1	1	1	1	1	1	1	2	3	1	1	1	1	1	2	1	1	2	2	1	1	2	2	1	1	5	2	1	3	1	1	1	1	1	1	1	1	1	2	2	1	5	7
UK433a	1	1	1	1	1	1	1	1	1	1	1	1	1	2	3	1	1	1	1	1	2	1	1	2	2	1	1	2	2	1	4	5	2	1	3	1	1	1	1	1	1	1	1	1	2	2	1	5	7
UK433b	1	1	1	1	1	1	1	1	1	1	1	1	1	2	3	1	1	1	1	1	2	1	1	2	2	1	1	2	2	1	4	5	2	1	3	1	1	1	1	1	1	1	1	1	2	2	1	5	7
UK458a	1	1	1	1	1	1	1	1	1	1	1	1	1	2	3	1	1	1	1	1	2	1	1	2	2	1	1	2	2	1	4	5	2	1	3	1	1	1	1	1	1	1	1	1	2	2	1	5	7
UK458b	1	1	1	1	1	1	1	1	1	1	1	1	1	2	3	1	1	1	1	1	2	1	1	2	2	1	1	2	2	1	4	5	2	1	3	1	1	1	1	1	1	1	1	1	2	2	1	5	7
UK484	1	1	1	1	1	1	1	1	1	1	1	1	1	2	3	1	1	1	1	1	2	1	1	2	2	2	1	2	2	1	4	5	2	1	3	1	1	1	1	1	1	1	1	1	2	2	1	5	7
UK487a	1	1	1	1	1	1	1	1	1	1	1	1	1	2	3	1	1	1	1	1	2	1	1	2	2	1	1	2	2	1	4	5	2	1	3	1	1	1	1	1	1	1	1	1	2	2	1	5	7
UK487b	1	1	1	1	1	1	1	1	1	1	1	1	1	2	3	1	1	1	1	1	2	1	1	2	2	1	1	2	2	1	4	5	2	1	3	1	1	1	1	1	1	1	1	1	2	2	1	5	7
UK487c	1	1	1	1	1	1	1	1	1	1	1	1	1	2	3	1	1	1	1	1	2	1	1	2	2	1	1	2	2	1	4	5	2	1	3	1	1	1	1	1	1	1	1	1	2	2	1	5	7
UK488a	1	1	1	1	1	1	1	1	1	1	1	1	1	2	3	1	1	1	1	1	2	1	1	2	2	1	1	2	2	1	4	2	2	1	3	1	1	1	1	1	1	1	1	1	2	2	1	5	7
UK488b	1	1	1	1	1	1	1	1	1	1	1	1	1	2	3	1	1	1	1	1	2	1	1	2	2	1	1	2	2	1	4	2	2	1	3	1	1	1	1	1	1	1	1	1	2	2	1	5	7
UK500213	1	1	1	1	1	1	1	1	1	1	1	1	1	2	3	1	1	1	1	1	2	1	1	2	2	1	1	2	2	1	4	5	2	1	3	1	1	1	1	1	1	1	1	1	2	2	1	5	7
UK500626	1	1	1	1	1	1	1	1	1	1	1	1	1	2	3	1	1	4	1	1	2	1	1	2	2	1	1	2	2	1	4	5	2	1	3	1	1	1	1	1	1	1	1	1	2	2	1	5	7
UK501770	1	1	1	1	1	1	1	1	1	1	1	1	1	2	3	1	1	1	1	1	2	1	1	3	1	1	1	2	2	1	3	5	2	1	3	1	1	1	1	1	1	1	1	1	2	2	1	5	7
UK501771	1	1	1	1	1	1	1	1	1	1	1	1	1	2	3	1	1	1	1	1	2	1	1	3	1	1	1	2	2	1	3	5	2	1	3	1	1	1	1	1	1	1	1	1	2	2	1	5	7
UK501957	1	1	1	1	1	1	1	1	1	1	1	1	1	2	3	1	1	1	1	1	2	1	1	3	1	1	1	2	2	1	3	5	2	1	3	1	1	1	1	1	1	1	1	1	2	2	1	5	7
UK501958	1	1	1	1	1	1	1	1	1	1	1	1	1	2	3	1	1	1	1	1	2	1	1	3	1	1	1	2	2	1	3	5	2	1	3	1	1	1	1	1	1	1	1	1	2	2	1	5	7
UK502030	1	1	1	1	1	1	1	1	1	1	1	1	1	2	3	1	1	1	1	1	2	1	1	2	2	1	1	2	2	1	4	5	2	1	3	1	1	1	1	1	1	1	1	1	2	2	1	5	7
UK502305	1	1	1	1	1	1	1	1	1	1	1	1	1	2	3	1	1	1	1	1	2	1	1	3	1	1	1	2	2	1	3	5	2	1	3	1	1	1	1	1	1	1	1	1	2	2	1	5	7
UK502449	1	1	1	1	1	1	1	1	1	1	1	1	1	2	3	1	1	1	1	1	2	1	1	3	1	1	1	2	2	1	3	5	2	1	3	1	1	1	1	1	1	1	1	1	2	2	1	5	7
UK502892	1	1	1	1	1	1	1	1	1	1	1	1	1	2	3	1	1	1	1	1	2	1	1	2	2	1	1	2	2	1	4	5	2	1	3	1	1	1	1	1	1	1	1	1	2	2	1	5	7
UK516a	1	1	1	1	1	1	1	1	1	1	1	1	1	2	3	1	1	1	1	1	2	1	1	2	2	1	1	2	2	1	4	5	2	1	3	1	1	1	1	1	1	1	1	1	2	2	1	5	7
UK516b	1	1	1	1	1	1	1	1	1	1	1	1	1	2	3	1	1	1	1	1	2	1	1	2	2	1	1	2	2	1	4	5	2	1	3	1	1	1	1	1	1	1	1	1	2	2	1	5	7
UK521a	1	1	1	1	1	1	1	1	1	1	1	1	1	2	3	1	1	1	1	1	2	1	1	2	2	1	1	2	2	1	4	5	2	1	3	1	1	1	1	1	1	1	1	1	2	2	1	5	7
UK521b	1	1	1	1	1	1	1	1	1	1	1	1	1	2	3	1	1	1	1	1	2	1	1	2	2	1	1	2	2	1	4	5	2	1	3	1	1	1	1	1	1	1	1	1	2	2	1	5	7
UK536	1	1	1	1	1	1	1	1	1	1	1	1	1	2	3	1	1	1	1	1	2	1	1	2	2	1	1	2	2	1	4	5	2	1	3	1	1	1	1	1	1	1	1	1	2	2	1	5	7
UK537a	1	1	1	1	1	1	1	1	1	1	1	1	1	2	3	1	1	1	1	1	2	1	1	2	2	1	1	2	2	1	4	5	2	1	3	1	1	1	1	1	1	1	1	1	2	2	1	5	7
UK537b	1	1	1	1	1	1	1	1	1	1	1	1	1	2	3	1	1	1	1	1	2	1	1	2	2	1	1	2	2	1	4	5	2	1	3	1	1	1	1	1	1	1	1	1	2	2	1	5	7
UK540a	1	1	1	1	1	1	1	1	1	1	1	1	1	2	3	1	1	1	1	1	2	1	1	2	2	1	1	2	2	1	4	5	2	1	3	1	1	1	1	1	1	1	1	1	2	2	1	5	7
UK540b	1	1	1	1	1	1	1	1	1	1	1	1	1	2	3	1	1	1	1	1	2	1	1	2	2	1	1	2	2	1	4	5	2	1	3	1	1	1	1	1	1	1	1	1	2	2	1	5	7
UK547	1	1	1	1	1	1	1	1	1	1	1	1	1	2	3	1	1	1	1	1	2	1	1	2	2	1	1	2	2	1	4	5	2	1	3	1	1	1	1	1	1	1	1	1	2	2	1	5	7
UK549	1	1	1	1	1	1	1	1	1	1	1	3	1	2	3	1	1	1	1	1	2	1	1	2	2	1	1	2	2	1	4	5	2	1	3	1	1	1	1	1	1	1	1	1	2	2	1	5	7
UK551	1	1	1	1	1	1	1	1	1	1	1	1	1	2	3	1	1	1	1	1	2	1	1	2	2	1	1	2	2	1	4	5	2	1	3	1	1	1	1	1	1	1	1	1	2	2	1	5	7
UK556	1	1	1	1	1	1	1	1	1	1	1	1	1	2	3	1	1	1	1	1	2	1	1	2	2	1	1	2	2	1	4	5	2	1	3	1	1	1	1	1	1	1	1	1	2	2	1	5	7
UK560	1	1	1	1	1	1	1	1	1	1	1	1	1	2	3	1	1	1	1	1	2	1	1	2	2	1	1	2	2	1	4	5	2	1	3	1	1	1	1	1	1	1	1	1	2	2	1	5	7
UK595a	1	1	1	1	1	1	1	1	1	1	1	1	1	2	3	1	1	1	1	1	2	1	1	2	2	1	1	2	2	1	1	5	2	1	3	1	1	1	1	1	1	1	1	1	2	2	1	5	7
UK600248	1	1	1	1	1	1	1	1	1	1	1	1	1	2	3	1	1	1	1	1	2	1	1	2	2	1	1	2	2	1	4	5	2	1	3	1	1	1	1	1	1	1	1	1	2	2	1	5	7
UK600252	1	1	1	1	1	1	1	1	1	1	1	1	1	2	3	1	1	1	1	1	2	1	1	2	2	1	1	2	2	1	4	5	2	1	3	1	1	1	1	1	1	1	1	1	2	2	1	5	7
UK600657	1	1	1	1	1	1	1	1	1	1	1	1	1	2	3	1	1	1	1	1	2	1	1	2	2	1	1	2	2	1	4	5	2	1	3	1	1	1	1	1	1	1	1	1	2	2	1	5	7
UK600935	1	1	1	1	1	1	1	1	1	1	1	1	1	2	3	1	1	1	1	1	2	1	1	2	2	1	1	2	2	1	4	5	2	1	3	1	1	1	1	1	1	1	1	1	2	8	1	5	7
UK601761	1	1	1	1	1	1	1	1	1	1	1	1	1	2	3	1	1	1	1	1	2	1	1	2	2	1	1	2	2	1	1	5	2	1	3	1	1	1	1	1	1	1	1	1	2	2	1	5	7
UK603404	1	1	1	1	1	1	1	1	1	1	1	1	1	2	3	1	1	1	1	1	2	1	1	2	2	1	1	2	2	1	4	5	2	1	3	1	1	1	1	1	1	1	1	1	2	2	1	5	7
UK603405	1	1	1	1	1	1	1	1	1	1	1	1	1	2	3	1	1	1	1	1	2	1	1	2	2	1	1	2	2	1	4	5	2	1	3	1	1	1	1	1	1	1	1	1	2	2	1	5	7
UK603564	1	1	1	1	1	1	1	1	1	1	1	1	1	2	3	1	1	1	1	1	2	1	1	2	2	1	1	2	2	1	4	5	2	1	3	1	1	1	1	1	1	1	1	1	2	2	1	5	7
UK603612	1	1	1	1	1	1	1	1	1	1	1	1	1	2	3	1	1	1	1	1	2	1	1	2	2	1	1	2	2	1	4	5	2	1	3	1	1	1	1	1	1	1	1	1	2	2	1	5	7
UK603657	1	1	1	1	1	1	1	1	1	1	1	1	1	2	3	1	1	1	1	1	2	1	1	2	2	1	1	2	2	1	4	5	2	1	3	1	1	1	1	1	1	1	1	1	2	2	1	5	7
UK603918	1	1	1	1	1	1	1	1	1	1	1	1	1	2	3	1	1	1	1	1	2	1	1	2	2	1	1	2	2	1	4	5	2	1	3	1	1	1	1	1	1	1	1	1	2	2	1	5	7
UK604116	1	1	1	1	1	1	1	1	1	1	1	1	1	2	3	1	1	1	1	1	2	1	1	2	2	1	1	2	2	1	4	5	2	1	3	1	1	1	1	1	1	1	1	1	2	2	1	5	7
UK604332	1	1	1	1	1	1	1	1	1	1	1	1	1	2	3	1	1	1	1	1	2	1	1	2	2	1	1	2	2	1	1	5	2	1	3	1	1	1	1	1	1	1	1	1	2	2	1	5	7
UK604374	1	1	1	1	1	1	1	1	1	1	1	1	1	2	3	1	1	1	1	1	2	1	1	2	2	1	1	2	2	1	4	5	2	1	3	1	1	1	1	1	1	1	1	1	2	2	1	5	7
UK604779	1	1	1	1	1	1	1	1	1	1	1	1	1	2	3	1	1	1	1	1	2	1	1	2	2	1	1	2	2	1	4	5	2	1	3	1	1	1	1	1	1	1	1	1	2	2	1	5	7
UK604947	1	1	1	1	1	1	1	1	1	1	1	1	1	2	3	1	1	1	1	1	2	1	1	2	2	1	1	2	2	1	4	5	2	1	3	1	1	1	1	1	1	1	1	1	2	2	1	5	7
UK605126	1	1	1	1	1	1	1	1	1	1	1	1	1	2	3	1	1	1	1	1	2	1	1	2	2	1	1	2	2	1	4	5	2	1	3	1	1	1	1	1	1	1	1	1	2	2	1	5	7
UK607122	1	1	1	1	1	1	1	1	1	1	1	1	1	2	3	1	1	1	1	1	2	1	1	2	2	1	1	2	2	1	4	5	2	1	3	1	1	1	1	1	1	1	1	1	2	2	1	5	7
UK607152	1	1	1	1	1	1	1	1	1	1	1	1	1	2	3	1	1	1	1	1	2	1	1	2	2	1	1	2	2	1	4	5	2	1	3	1	1	1	1	1	1	1	1	1	2	2	1	1	7
UK607239	1	1	1	1	1	1	1	1	1	1	1	1	1	2	3	1	1	1	1	1	2	1	1	2	2	1	1	2	2	1	4	5	2	1	3	1	1	1	1	1	1	1	1	1	2	2	1	5	7
UK607499	1	1	1	1	1	1	1	1	1	1	1	1	1	2	3	1	1	1	1	1	2	1	1	2	2	1	1	2	2	1	4	5	2	1	3	1	1	1	1	1	1	1	1	1	2	2	1	5	7
UK607708	1	1	1	1	1	1	1	1	1	1	1	1	1	2	3	1	1	1	1	1	2	1	1	2	2	1	1	2	2	1	4	5	2	1	3	1	1	1	1	1	1	1	1	1	2	2	1	5	7
UK607921	1	1	1	1	1	1	1	1	1	1	1	1	1	2	3	1	1	1	1	1	2	1	1	2	2	1	1	2	2	1	4	5	2	1	3	1	1	1	1	1	1	1	1	1	2	2	1	5	7
UK608142	1	1	1	1	1	1	1	1	1	1	1	1	1	2	3	1	1	1	1	1	2	1	1	2	2	1	1	2	2	1	4	5	2	1	3	1	1	1	1	1	1	1	1	1	2	2	1	5	7
UK608306	1	1	1	1	1	1	1	1	1	1	1	1	1	2	3	1	1	1	1	1	2	1	1	2	2	1	1	2	2	1	4	5	2	1	3	1	1	1	1	1	1	1	1	1	2	2	1	5	7
UK627	1	1	1	1	1	1	1	1	1	1	1	1	1	2	3	1	1	1	1	1	2	1	1	2	2	1	1	2	2	1	1	5	2	1	3	1	1	1	1	1	1	1	1	1	2	2	1	5	7
UK628a	1	1	1	1	1	1	1	1	1	1	1	1	1	2	3	1	1	1	1	1	2	1	1	2	2	1	1	2	2	1	1	5	2	1	3	1	1	1	1	1	1	1	1	1	2	2	1	5	7
UK628b	1	1	1	1	1	1	1	1	1	1	1	1	1	2	3	1	1	1	1	1	2	1	1	2	2	1	1	2	2	1	1	5	2	1	3	1	1	1	1	1	1	1	1	1	2	2	1	5	7
UK628c	1	1	1	1	1	1	1	1	1	1	1	1	1	2	3	1	1	1	1	1	2	1	1	2	2	1	1	2	2	1	1	5	2	1	3	1	1	1	1	1	1	1	1	1	2	7	1	5	7
UK628d	1	1	1	1	1	1	1	1	1	1	1	1	1	2	3	1	1	1	1	1	2	1	1	2	2	1	1	2	2	1	1	5	2	1	3	1	1	1	1	1	1	1	1	1	2	7	1	5	7
UK640a	1	1	1	1	1	1	1	1	1	1	1	1	1	2	3	1	1	1	1	1	2	1	1	2	2	1	1	2	2	1	1	5	2	1	3	1	1	1	1	1	1	1	1	1	2	2	1	5	7
UK640b	1	1	1	1	1	1	1	1	1	1	1	1	1	2	3	1	1	1	1	1	2	1	1	2	2	1	1	2	2	1	1	5	2	1	3	1	1	1	1	1	1	1	1	1	2	2	1	5	7
UK642	1	1	1	1	1	1	1	1	1	1	1	1	1	2	3	1	1	1	1	1	2	1	1	2	2	1	1	2	2	1	1	5	2	1	3	1	1	1	1	1	1	1	1	1	2	2	1	8	7
UK652	1	1	1	1	1	1	1	1	1	1	1	1	1	2	3	1	1	1	1	1	2	1	1	2	2	1	1	2	2	1	1	5	2	1	3	1	1	1	1	1	1	1	1	1	2	2	1	5	7
UK659a	1	1	1	1	1	1	3	1	1	1	1	1	1	2	1	1	1	1	1	1	2	1	1	2	2	1	1	2	2	1	1	5	2	1	3	1	1	1	1	1	1	1	1	1	2	2	1	5	7
UK659b	1	1	1	1	1	1	3	1	1	1	1	1	1	2	1	1	1	1	1	1	2	1	1	2	2	1	1	2	2	1	1	5	2	1	3	1	1	1	1	1	1	1	1	1	2	2	1	5	7
UK659c	1	1	1	1	1	1	3	1	1	1	1	1	1	2	1	1	1	1	1	1	2	1	1	2	2	1	1	2	2	1	1	5	2	1	3	1	1	1	1	1	1	1	1	1	2	2	1	5	7
UK712517	1	1	1	1	1	1	1	1	1	1	1	1	1	2	3	1	1	1	1	1	2	1	1	2	2	1	1	2	2	1	4	5	2	1	3	1	1	1	1	1	1	3	1	1	2	2	1	5	7
UK731	1	1	1	1	1	1	1	1	1	1	1	1	1	2	3	1	1	3	1	1	2	1	1	2	2	2	1	2	2	1	4	5	2	1	3	1	1	1	1	1	1	1	1	1	2	2	1	5	7
UK750a	1	1	1	1	1	1	1	1	1	1	1	1	1	2	3	1	1	1	1	1	2	1	1	2	2	1	1	2	2	1	4	5	2	1	3	1	1	1	1	1	1	1	1	1	2	2	1	5	7
UK750b	1	1	1	1	1	1	1	1	1	1	1	1	1	2	3	1	1	1	1	1	2	1	1	2	2	1	1	2	2	1	4	5	2	1	3	1	1	1	1	1	1	1	1	1	2	2	1	5	7
UK800232	1	1	1	1	1	1	1	1	1	1	1	1	1	2	3	1	1	1	1	1	2	1	1	2	2	1	1	2	2	1	4	5	2	1	3	1	1	1	1	1	1	1	1	1	2	2	1	5	7
UK800359	1	1	1	1	1	1	1	1	1	1	1	1	1	2	3	1	1	1	1	1	2	1	1	2	2	1	1	2	2	1	1	5	2	1	3	1	1	1	1	1	1	1	1	1	2	2	1	5	7
UK800589	1	1	3	1	1	1	1	1	1	1	1	1	1	2	3	1	1	1	1	1	2	1	1	2	2	1	1	2	2	1	1	5	2	1	3	1	1	1	1	1	1	1	1	1	2	2	1	5	7
UK801006	1	1	1	1	1	1	1	1	1	1	1	1	1	2	3	1	1	1	1	1	2	1	1	2	2	1	1	2	2	1	1	5	2	1	3	1	1	1	1	1	1	1	1	1	2	2	1	5	7
UK801498	1	1	1	1	1	1	1	1	1	1	1	1	1	2	3	1	1	1	1	1	2	1	1	2	2	1	1	2	2	1	4	5	2	1	3	1	1	1	1	1	1	1	1	1	2	2	1	5	7
UK802336	1	1	3	1	1	1	1	1	1	1	1	1	1	2	3	1	1	1	1	1	2	1	1	2	2	1	1	2	2	1	1	5	2	1	3	1	1	1	1	1	1	1	1	1	2	2	1	5	7
UK806565	1	1	1	1	1	1	1	2	1	1	1	1	1	2	3	1	1	1	1	1	2	1	1	2	2	1	1	2	2	1	4	5	2	1	3	1	1	1	1	1	1	1	1	1	2	2	1	5	7
UK806801	1	1	1	1	1	1	1	1	1	1	1	1	1	2	3	1	1	1	1	1	2	1	1	2	2	1	1	2	2	1	4	5	2	1	3	1	1	1	1	1	1	1	1	1	2	2	1	5	7
UK806841	1	1	1	1	1	1	1	2	1	1	1	2	1	2	3	1	1	1	1	1	2	1	1	2	2	1	1	2	1	1	4	5	2	1	3	1	1	1	1	1	1	1	1	1	2	2	1	5	4
UK807	1	1	1	1	1	1	1	1	1	1	1	1	1	2	3	1	1	1	1	1	2	1	1	2	2	1	1	2	2	1	4	5	2	1	3	1	1	1	1	1	1	1	1	1	2	2	1	5	7
UK807033	1	1	1	1	1	1	1	1	1	1	1	1	1	2	3	1	1	1	1	1	2	1	1	2	2	1	1	2	2	1	4	5	2	1	3	1	1	1	1	1	1	1	1	1	2	2	1	5	7
UK807040	1	1	1	1	1	1	1	1	1	1	1	1	1	2	3	1	1	1	1	1	2	1	1	2	2	1	1	2	2	1	1	5	2	1	3	1	1	1	1	1	1	1	1	1	2	2	1	5	7
UK807870	1	1	1	1	1	1	1	1	1	1	1	1	1	2	3	1	1	1	1	1	2	1	1	2	2	1	1	2	2	1	1	5	2	1	3	1	1	1	1	1	1	1	1	1	2	2	1	5	7
UK807873	1	1	1	1	1	1	1	1	1	1	1	1	1	2	3	1	1	1	1	1	2	1	1	2	2	1	1	2	2	1	1	5	2	1	3	1	1	1	1	1	1	1	1	1	2	2	1	5	7
UK808016	1	1	1	1	1	1	1	1	1	1	1	1	1	2	3	1	1	1	1	1	2	1	1	2	2	1	1	2	2	1	1	5	2	1	3	1	1	1	1	1	1	1	1	1	2	2	1	5	7
UK808026	1	1	1	1	1	1	1	1	1	1	1	1	1	2	3	1	1	1	1	1	2	1	1	2	2	1	1	2	2	1	1	5	2	1	3	1	1	1	1	1	1	1	1	1	2	2	1	5	7
UK808034	1	1	1	1	1	1	1	1	1	1	1	1	1	2	3	1	1	1	1	1	2	1	1	2	2	1	1	2	2	1	4	5	2	1	3	1	1	1	1	1	1	1	1	1	2	2	1	5	7
UK808271	1	1	1	1	1	1	1	1	1	1	1	1	1	2	3	1	1	1	1	1	2	1	1	2	2	1	1	2	2	1	4	5	2	1	3	1	1	1	1	1	1	1	1	1	2	2	1	5	7
UK808451	1	1	1	1	1	1	1	1	1	1	1	1	1	2	3	1	1	1	1	1	2	1	1	2	2	1	1	2	2	1	1	5	2	1	3	1	1	1	1	1	1	1	1	1	2	2	1	5	7
UK808767	1	1	1	1	1	1	1	1	1	1	1	1	1	2	3	1	1	1	1	1	2	1	1	2	2	1	1	2	2	1	4	5	2	1	3	1	1	1	1	1	1	1	1	1	2	2	1	5	7
UK808933	1	1	1	1	1	1	1	1	1	1	1	1	1	2	3	1	1	1	1	1	2	1	1	2	2	1	1	2	2	1	1	5	2	1	3	1	1	1	1	1	1	1	1	1	2	2	1	5	7
UK809716	1	1	1	1	1	1	1	1	1	1	1	1	1	2	3	1	1	1	1	1	2	1	1	2	2	1	1	2	2	1	4	5	2	1	3	1	1	1	1	1	1	1	1	1	2	2	1	5	7
UK810086	1	1	1	1	1	1	1	1	1	1	1	1	1	2	3	1	1	1	1	1	2	1	1	2	2	1	1	2	2	1	4	5	2	1	3	1	1	1	1	1	1	1	1	1	2	2	1	5	7
UK829b	1	1	1	1	1	1	1	1	1	1	1	1	1	2	3	1	1	1	1	1	2	1	1	2	2	1	1	2	2	1	4	5	2	1	3	1	1	1	1	1	1	1	1	1	2	2	1	5	7
UK829c	1	1	1	1	1	1	1	1	1	1	1	1	1	2	3	1	1	1	1	1	2	1	1	2	2	1	1	2	2	1	4	5	2	1	3	1	1	1	1	1	1	1	1	1	2	2	1	5	7
UK842	1	1	1	1	1	1	1	1	1	1	1	1	1	2	3	1	1	1	1	1	2	1	1	2	2	1	1	2	2	1	4	5	2	1	3	1	1	1	1	1	1	1	1	1	2	2	1	5	7
UK852	1	1	1	1	1	1	1	1	1	1	1	1	1	2	3	1	1	1	1	1	2	1	1	2	2	1	1	2	2	1	1	5	2	1	3	1	1	1	1	1	1	1	1	1	2	2	1	5	7
UK868	1	1	1	1	1	1	1	1	1	1	1	1	1	2	3	1	1	1	1	1	2	1	1	2	2	2	1	2	2	1	4	5	2	1	3	1	1	1	1	1	1	1	1	1	2	2	1	5	7
UK880	1	1	1	1	1	1	1	1	1	1	1	1	1	2	3	1	1	1	1	1	2	1	1	2	2	1	1	2	2	1	4	5	2	1	3	1	1	1	1	1	1	1	1	1	2	12	1	5	7
UK917	1	1	1	1	1	1	1	1	1	1	1	1	1	2	3	1	1	1	1	1	2	1	1	2	2	2	1	2	2	1	4	5	2	1	3	1	1	1	1	1	1	1	1	1	2	2	1	5	7
UK918	1	1	1	1	1	1	1	1	1	1	1	1	1	2	3	1	1	1	1	1	2	1	1	2	2	2	1	2	2	1	4	5	2	1	3	1	1	1	1	1	1	1	1	1	2	2	1	5	7
UKAppleby	1	1	1	1	1	1	1	1	1	1	1	1	1	2	3	1	1	1	1	1	2	1	1	2	2	1	1	2	2	1	1	5	2	1	3	1	1	1	1	1	1	1	1	1	2	2	1	5	7
UKBenny013	1	1	1	1	1	1	4	3	1	1	1	1	1	2	3	1	1	1	1	1	2	1	1	2	2	1	1	2	2	1	1	5	2	1	3	1	1	1	1	1	1	1	1	1	2	2	1	5	7
UKBenny036	1	1	1	1	1	1	4	3	1	1	1	1	1	2	3	1	1	1	1	1	2	1	1	2	2	1	1	2	2	1	1	5	2	1	3	1	1	1	1	1	1	1	1	1	2	2	1	5	7
UKBenny046	1	1	1	1	1	1	4	3	1	1	1	1	1	2	3	1	1	1	1	1	2	1	1	2	2	1	1	2	2	1	1	5	2	1	3	1	1	1	1	1	1	1	1	1	2	2	1	5	7
UKBenny110	1	1	1	1	1	1	4	3	1	1	1	1	1	2	3	1	1	1	1	1	2	1	1	2	2	1	1	2	2	1	1	5	2	1	3	1	1	1	1	1	1	1	1	1	2	2	1	5	7
UKBenny113	1	1	1	1	1	1	4	3	1	1	1	1	1	2	3	1	1	1	1	1	2	1	1	2	2	1	1	2	2	1	1	5	2	1	3	1	1	1	1	1	1	1	1	1	2	2	1	5	7
UKBenny211	1	1	1	1	1	1	4	3	1	1	1	1	1	2	3	1	1	1	1	1	2	1	1	2	2	1	1	2	2	1	1	5	2	1	3	1	1	1	1	1	1	1	1	1	2	2	1	5	7
UKBenny215	1	1	1	1	1	1	4	3	1	1	1	1	1	2	3	1	1	1	1	1	2	1	1	2	2	1	1	2	2	1	1	5	2	1	3	1	1	1	1	1	1	1	1	1	2	2	1	5	7
UKBenny310	1	1	1	1	1	1	4	3	1	1	1	1	1	2	3	1	1	1	1	1	2	1	1	2	2	1	1	2	2	1	1	5	2	1	3	1	1	1	1	1	1	1	1	1	2	2	1	5	7
UKBenny411	1	1	1	1	1	1	4	3	1	1	1	1	1	2	3	1	1	1	1	1	2	1	1	2	2	1	1	2	2	1	1	5	2	1	3	1	1	1	1	1	1	1	1	1	2	2	1	5	7
UKGimbaya	1	1	1	1	1	1	1	1	1	1	1	1	1	2	3	1	1	1	1	1	2	1	1	2	2	1	1	2	2	1	4	5	2	1	3	1	1	1	1	1	1	1	1	1	2	2	1	5	7
UKLady	1	1	1	1	1	1	1	1	1	1	1	1	1	2	3	1	1	1	1	1	2	1	1	2	2	1	1	2	2	1	4	5	2	1	3	1	1	1	1	1	1	1	1	1	2	2	1	5	7
UKMo	1	1	1	1	1	1	1	1	1	1	1	1	1	2	3	1	1	1	1	1	2	1	1	2	2	1	1	2	2	1	4	5	2	1	3	1	1	1	1	1	1	1	1	1	2	2	1	5	7
USA01_06	1	1	1	1	1	1	1	2	1	1	1	1	1	2	3	1	1	1	1	1	2	1	1	2	2	1	1	2	1	1	4	5	2	1	3	1	1	1	1	1	1	1	1	1	2	2	1	5	4
USA01_09	1	1	1	1	1	1	1	2	1	1	1	1	1	2	3	1	1	1	1	1	2	1	1	2	2	1	1	2	1	1	4	5	2	1	3	1	1	1	1	1	1	1	1	1	2	2	1	5	4
USA01_10	1	1	1	1	1	1	1	2	1	1	1	1	1	2	3	1	1	1	1	1	2	1	1	2	2	1	1	2	1	1	4	5	2	1	3	1	1	1	1	1	1	1	1	1	2	2	1	5	4
USA01_12	1	1	1	1	1	1	1	2	1	1	1	1	1	2	3	1	1	1	1	1	2	1	1	2	2	1	1	2	1	1	4	5	2	1	3	1	1	1	1	1	1	1	1	1	2	2	1	5	4
USA01_13	1	1	1	1	1	1	1	2	1	1	1	1	1	2	3	1	1	1	1	1	2	1	1	2	2	1	1	2	1	1	4	5	2	1	3	1	1	1	1	1	1	1	1	1	2	2	1	5	4
USA01_24	1	1	1	1	1	1	1	2	1	1	1	1	1	2	3	1	1	1	1	1	2	1	1	2	2	1	1	2	1	1	4	5	2	1	3	1	1	1	1	1	1	1	1	1	2	2	1	5	4
USA01_25	1	1	1	1	1	1	1	2	1	1	1	1	1	2	3	1	1	1	1	1	2	1	1	2	2	1	1	2	1	1	4	5	2	1	3	1	1	1	1	1	1	1	1	1	2	2	1	5	4
USA01_33	1	1	1	1	1	1	1	2	1	1	1	1	1	2	3	1	1	1	1	1	2	1	1	2	2	1	1	2	1	1	4	5	2	1	3	1	1	1	1	1	1	1	1	1	2	2	1	5	4
USA01_38	1	1	1	1	1	1	1	1	1	1	1	1	1	2	3	4	1	1	1	1	2	1	1	2	2	1	1	2	2	1	4	5	2	1	3	1	1	1	1	1	1	1	1	1	2	2	1	5	7
USA01_55	1	1	1	1	1	1	1	2	1	1	1	1	1	2	3	1	1	1	1	1	2	1	1	2	2	1	1	2	1	1	4	5	2	1	3	1	1	1	1	1	1	1	1	1	2	2	1	5	4
USA01_73	1	1	1	1	1	1	1	1	1	1	1	1	1	2	3	4	1	1	1	1	2	1	1	2	2	1	1	2	2	1	4	5	2	1	3	1	1	1	1	1	1	1	1	1	2	2	1	5	7
USA02_08	1	1	1	1	1	1	1	1	1	1	1	1	1	2	3	1	1	1	1	1	2	1	1	2	2	1	1	1	2	1	4	5	2	1	3	1	1	1	1	2	1	1	1	1	2	2	1	5	7
USA02_20	1	1	1	1	1	1	1	2	1	1	1	1	1	2	3	1	1	1	1	1	2	1	1	2	2	1	1	2	1	1	4	5	2	1	3	1	1	1	1	1	1	1	1	1	2	2	1	5	4
USA02_34	1	1	1	1	1	1	1	2	1	1	1	1	1	2	3	1	1	1	1	1	2	1	1	2	2	1	1	2	1	1	4	5	2	1	3	1	1	1	1	1	1	1	1	1	2	2	1	5	4
USA02_36	1	1	1	1	1	1	1	2	1	1	1	1	1	2	3	1	1	1	1	1	2	1	1	2	2	1	1	2	1	1	4	5	2	1	3	1	1	1	1	1	1	1	1	1	2	2	1	5	4
USA03_30	2	1	1	1	1	1	1	2	1	1	1	1	1	2	3	1	1	1	1	1	2	1	1	2	2	1	1	2	1	1	4	5	2	1	3	1	1	1	1	1	1	1	1	1	2	2	1	5	4
USA03_67	1	1	1	1	1	1	1	2	1	1	1	1	1	2	3	1	1	1	1	1	2	1	1	2	2	1	1	2	1	1	4	5	2	1	3	1	1	1	1	1	1	1	1	1	2	2	1	5	4
USA04_69	1	1	1	1	1	1	1	2	1	1	1	1	1	2	3	1	1	1	1	1	2	1	1	2	2	1	1	2	1	1	4	5	2	1	3	1	1	1	1	1	1	1	1	1	2	2	1	5	4
USA05_39	1	1	1	1	1	1	1	2	1	1	1	1	1	2	3	1	1	1	1	1	2	1	1	2	2	1	1	2	1	1	4	5	2	1	3	1	1	1	1	1	1	1	1	1	2	2	1	5	4
USA05_40	1	1	1	1	1	1	1	2	1	1	1	1	1	2	3	1	1	1	1	1	2	1	2	2	2	1	1	2	1	1	4	5	2	1	3	1	1	1	1	1	1	1	1	1	2	2	1	5	4
USA05_43	1	1	1	1	1	1	1	1	1	1	1	1	1	2	3	4	1	1	1	1	2	1	1	2	2	1	1	2	2	1	4	5	2	1	3	1	1	1	1	1	1	1	1	1	2	2	1	5	7
USA05_45	1	1	1	1	1	1	1	1	1	1	1	1	1	2	3	4	1	1	1	1	2	1	1	2	2	1	1	2	2	1	4	5	2	1	3	1	1	1	1	1	1	1	1	1	2	2	1	5	7
USA05_48	1	1	1	1	1	1	1	1	1	1	1	1	1	2	3	4	1	1	1	1	2	1	1	2	2	1	1	2	2	1	4	5	2	1	3	1	1	1	1	1	1	1	1	1	2	2	1	6	7
USA05_51	1	1	1	1	1	1	1	2	1	1	1	1	1	2	3	1	1	1	1	1	2	1	1	2	2	1	1	2	1	1	4	5	2	1	3	1	1	1	1	1	1	1	1	1	2	2	1	5	4
USA05_61	1	1	1	1	1	1	1	2	1	1	1	1	1	2	3	1	1	1	1	1	2	1	1	2	2	1	1	2	1	1	4	5	2	1	3	1	1	1	1	1	1	1	1	1	2	2	1	5	4
USA05_66	1	1	1	1	1	1	1	2	1	1	1	1	1	2	3	1	1	1	1	1	2	1	1	2	2	1	1	2	1	1	4	5	2	1	3	1	1	1	1	1	1	1	1	1	2	2	1	5	4
USA05_67	1	1	1	1	1	1	1	1	1	1	1	1	1	2	3	4	1	1	1	1	2	1	1	2	2	1	1	2	2	1	4	5	2	1	3	1	1	1	1	1	1	1	1	1	2	2	1	5	7
USA05_74	1	1	1	1	1	1	1	2	1	1	1	1	1	2	3	1	1	1	1	1	2	1	1	2	2	1	1	2	1	1	4	5	2	1	3	1	1	1	1	1	1	1	1	1	2	6	1	5	4
USA05_80	1	1	1	1	1	1	1	1	1	1	1	1	1	2	3	4	1	1	1	1	2	1	1	2	2	1	1	2	2	1	4	5	2	1	3	1	1	1	1	1	1	1	1	1	2	2	1	5	7
USA06_03	1	1	1	1	1	1	1	1	1	1	1	1	1	2	3	4	1	1	1	1	2	1	1	2	2	1	1	2	2	1	4	5	2	1	3	1	1	1	1	1	1	1	1	1	2	2	1	5	7
USA06_60	1	1	1	1	1	1	1	2	1	1	1	1	1	2	3	2	1	1	1	1	2	1	1	2	2	1	1	2	1	1	4	5	2	1	3	1	1	1	1	1	1	1	1	1	2	2	1	5	4
USA06_79	1	1	1	1	1	1	1	2	1	1	1	1	1	2	3	1	1	1	1	1	2	1	1	2	2	1	1	2	1	1	4	5	2	1	3	1	1	1	1	1	1	1	1	1	2	2	1	5	4
USA07_01	1	1	1	1	1	1	1	2	1	1	1	1	1	2	3	1	1	1	1	1	2	1	1	2	2	1	1	2	1	1	4	5	2	1	3	1	1	1	1	1	1	1	1	1	2	2	1	5	4
USA07_02	1	1	1	1	1	1	1	2	1	1	1	1	1	2	3	1	1	1	1	1	2	1	1	2	2	1	1	2	1	1	4	5	2	1	3	1	1	1	1	1	1	1	1	1	2	2	1	5	4
USA07_04	1	1	1	1	1	1	1	2	1	1	1	1	1	2	3	1	1	1	1	1	2	1	1	2	2	1	1	2	1	1	4	5	2	1	3	1	1	1	1	1	1	1	1	1	2	2	1	5	4
USA07_05	1	1	1	1	1	1	1	2	1	1	1	1	1	2	3	1	1	1	1	1	2	1	1	2	2	1	1	2	1	1	4	5	2	1	3	1	1	1	1	1	1	1	1	1	2	2	1	5	4
USA07_09	1	1	1	1	1	1	1	2	1	1	1	1	1	2	3	1	1	1	1	1	2	1	2	2	2	1	1	2	1	1	4	5	2	1	3	1	1	1	1	1	1	1	1	1	2	4	1	5	4
USA07_16	1	1	1	1	1	1	1	2	1	1	1	1	1	2	3	1	1	1	1	1	2	1	1	2	2	1	1	2	1	1	4	3	2	1	3	1	1	1	1	1	1	1	1	1	2	2	1	5	4
USA07_22	1	1	1	1	1	1	1	2	1	1	1	1	1	2	3	1	1	1	1	1	2	1	1	2	2	1	1	2	1	1	4	5	2	1	3	1	1	1	1	1	1	1	1	1	2	2	1	5	4
USA07_32	1	1	1	1	1	1	1	2	1	1	1	1	1	2	3	1	1	1	1	1	2	1	1	2	2	1	1	2	1	1	4	5	2	1	3	1	1	1	1	1	1	1	1	1	2	2	1	5	4
USA07_73	1	1	1	1	1	1	1	1	1	1	1	1	1	2	3	4	1	1	1	1	2	1	1	2	2	1	1	2	2	1	4	5	2	1	3	1	1	1	1	1	1	1	1	1	2	2	1	6	7
USA08_01	1	1	1	1	1	1	1	2	1	1	1	1	1	2	3	1	1	1	1	1	2	1	1	2	2	1	1	2	1	1	4	5	2	1	3	1	1	1	1	1	1	1	1	1	2	2	1	5	4
USA08_02	1	1	1	1	1	1	1	2	1	1	1	1	1	2	3	1	1	1	1	1	2	1	1	2	2	1	1	2	1	1	4	5	2	1	3	1	1	1	1	1	1	1	1	1	2	2	1	5	4
USA08_07	1	1	1	1	1	1	1	1	1	1	1	1	1	2	3	4	1	1	1	1	2	1	1	2	2	1	1	2	2	1	4	5	2	1	3	1	1	1	1	1	1	1	1	1	2	2	1	6	7
USA08_10	1	1	1	1	1	1	1	2	1	1	1	1	1	2	3	1	1	1	1	1	2	1	1	2	2	1	1	2	1	1	4	5	2	1	3	1	1	1	1	1	1	1	1	1	2	2	1	5	4
USA08_17	1	1	1	1	1	1	1	2	1	1	1	1	1	2	3	1	1	1	1	1	2	1	1	2	2	1	1	2	1	1	4	5	2	1	3	1	1	1	1	1	1	1	1	1	2	2	1	5	4
USA08_22	1	1	1	1	1	1	1	2	1	1	1	1	1	2	3	1	1	1	1	1	2	1	2	2	2	1	1	2	1	1	4	5	2	1	3	1	1	1	1	1	1	1	1	1	2	2	1	5	4
USA08_33	1	1	1	1	1	1	1	2	1	1	1	1	1	2	3	1	1	1	1	1	2	1	1	2	2	1	1	2	1	1	4	5	2	1	3	1	1	1	1	1	1	1	1	1	2	2	1	5	4
USA08_56	1	1	1	1	1	1	1	2	1	1	1	1	1	2	3	1	1	1	1	1	2	1	1	2	2	1	1	2	1	1	4	5	2	1	3	1	1	1	1	1	1	1	1	1	2	2	1	5	4
USA08_62	1	1	1	1	1	1	1	2	1	1	1	1	1	2	3	1	1	1	1	1	2	1	1	2	2	1	1	2	1	1	4	5	2	1	3	1	1	1	1	1	1	1	1	1	2	2	1	5	4
USA08_74	1	1	1	1	1	1	1	1	1	1	1	1	1	2	3	1	1	1	1	1	2	1	1	2	2	1	1	2	2	1	4	5	2	1	3	1	1	1	1	1	1	1	1	1	2	2	1	5	7
USA08_75	1	1	1	1	1	1	1	2	1	1	1	1	1	2	3	1	1	1	1	1	2	1	1	2	2	1	1	2	1	1	4	5	2	1	3	1	1	1	1	1	1	1	1	1	2	11	1	5	4
USA08_77	1	1	1	1	1	1	1	1	1	1	1	1	1	2	3	1	1	1	1	1	2	1	1	2	2	1	1	2	2	1	4	5	2	1	3	1	1	1	1	1	1	1	1	1	2	2	1	5	7
USA08_81	1	1	1	1	1	1	1	1	1	1	1	1	1	2	3	4	1	1	1	1	2	1	1	2	2	1	1	2	2	1	4	5	2	1	3	1	1	1	1	1	1	1	1	1	2	2	1	6	7
USA09_01	1	1	1	1	1	1	1	2	1	1	1	1	1	2	3	1	1	1	1	1	2	1	1	2	2	1	1	2	1	1	4	5	2	1	3	1	1	1	1	1	1	1	1	1	2	2	1	5	4
USA09_02	1	1	1	1	1	1	1	2	1	1	1	1	1	2	3	1	1	1	1	1	2	1	1	2	2	1	1	2	1	1	4	5	2	1	3	1	1	1	1	1	1	1	1	1	2	2	1	5	4
USA09_05	1	1	1	1	1	1	1	2	1	1	1	1	1	2	3	1	1	1	1	1	2	1	1	2	2	1	1	2	1	1	4	5	2	1	3	1	1	1	1	1	1	1	1	1	2	2	1	5	4
USA09_06	1	1	1	1	1	1	1	2	1	1	1	1	1	2	3	1	1	1	1	1	2	1	1	2	2	1	1	2	1	1	4	5	2	1	3	1	1	1	1	1	1	1	1	1	2	2	1	5	4
USA09_07	1	1	1	1	1	1	1	1	1	1	1	1	1	2	3	4	1	1	1	1	2	1	1	2	2	1	1	2	2	1	4	5	2	1	3	1	1	1	1	1	1	1	1	1	2	2	1	6	7
USA09_09	1	1	1	1	1	1	1	2	1	1	1	1	1	2	3	1	1	1	1	1	2	1	1	2	2	1	1	2	1	1	4	5	2	1	3	1	1	1	1	1	1	1	1	1	2	2	1	5	4
USA09_10	1	1	1	1	1	1	1	2	1	1	1	1	1	2	3	1	1	1	1	1	2	1	1	2	2	1	1	2	1	1	4	5	2	1	3	1	1	1	1	1	1	1	1	1	2	2	1	5	4
USA09_12	1	1	1	1	1	2	1	2	1	1	1	1	1	1	3	1	1	1	1	1	2	1	1	2	2	1	1	2	1	1	4	1	2	1	3	1	1	1	1	1	1	1	1	1	2	2	1	5	4
USA09_14	1	1	1	1	1	1	1	2	1	1	1	1	1	2	3	1	1	1	1	1	2	1	1	2	2	1	1	2	1	1	4	5	2	1	3	1	1	1	1	1	1	1	1	1	2	2	1	5	4
USA09_15	1	1	1	1	1	1	1	2	1	1	1	1	1	2	3	1	1	1	1	1	2	1	1	2	2	1	1	2	1	1	4	5	2	1	3	1	1	1	1	1	1	1	1	1	2	2	1	5	4
USA09_17	1	1	1	1	1	1	1	1	1	1	1	1	1	2	3	4	1	1	1	1	2	1	1	2	2	1	1	2	2	1	4	5	2	1	3	1	1	1	1	1	1	1	1	1	2	2	1	6	7
USACF32	1	1	1	1	1	1	1	2	1	1	1	1	1	2	3	1	1	1	1	1	2	1	1	2	2	1	1	2	1	1	4	5	2	1	3	1	1	1	1	1	1	1	1	1	2	2	1	5	4
USAPinnacleH-	1	1	1	1	1	2	1	2	1	1	1	1	1	1	3	1	1	1	1	1	2	1	1	2	2	1	1	2	1	1	4	1	2	1	3	1	1	1	1	1	1	1	1	1	2	2	1	5	4
USAPinnacleH+	1	1	1	1	1	2	1	2	1	1	1	1	1	1	3	1	1	1	1	1	2	1	1	2	2	1	1	2	1	1	4	1	2	1	3	1	1	1	1	1	1	1	1	1	2	2	1	5	4
[truncated: 1,237 more columns]

## Sheet: Table S3
Table S3. Pairwise difference matrix for the study collection.
ID	Arg0003	Arg0009	Arg0011	Arg0012	Arg0021	Arg0090	Arg0098	Arg0101	Arg0103	Arg0105	Arg0106	Arg0107	Arg0108	Arg0109	Arg0218	Aus0006	Aus0047	Aus0253	Aus0451	Aus181063	AusAvenal	AusCruise	AusGlaston	AusJoy	AusLouab	AusLouns	AusMissyf	AusMissys	AusPenn	AusPenny	AusSkyright	AusSparkyC	AusSparkyH	AusStorm	AusStrykab	AusStrykns	AusTeddy	AusVirgil	AusWeown	AusZadiym	AusZola	Bel101025	Bel101200	Bel101872	BelAmore	BelFerron	BelKemels	BelLedZep	BelSorek
Arg0003	0	6	53	53	1	67	0	5	3	2	6	6	5	5	5	106	85	90	88	71	84	83	87	96	88	85	85	88	84	86	87	83	83	105	93	81	107	83	87	84	86	76	90	75	75	76	74	81	75
Arg0009	6	0	55	55	7	69	6	3	9	8	13	12	3	3	3	107	87	91	89	73	86	85	89	97	90	86	86	90	86	88	89	85	85	107	95	83	108	85	89	86	88	78	92	77	77	78	76	82	77
Arg0011	53	55	0	0	54	68	53	54	55	55	60	58	54	54	54	106	86	91	89	70	85	84	88	97	89	86	85	83	85	87	83	84	84	106	94	82	108	84	88	85	87	76	91	75	75	76	75	82	76
Arg0012	53	55	0	0	54	68	53	54	56	55	60	59	54	54	54	106	86	91	89	71	85	84	88	97	89	86	86	89	85	87	88	84	84	106	94	82	108	84	88	85	87	76	92	75	75	76	75	82	76
Arg0021	1	7	54	54	0	68	1	6	4	3	8	7	6	6	6	107	86	90	89	72	85	84	87	96	89	86	86	89	85	87	88	84	84	105	94	82	108	84	88	84	87	77	91	76	76	77	74	82	76
Arg0090	67	69	68	68	68	0	67	68	70	69	72	71	68	68	68	108	88	91	91	74	87	86	90	99	91	88	88	91	87	89	90	86	86	108	96	84	110	86	90	87	89	79	94	78	78	79	77	84	78
Arg0098	0	6	53	53	1	67	0	5	3	2	7	6	5	5	5	106	85	90	88	71	84	83	87	96	88	85	85	88	84	86	87	83	83	105	93	81	107	83	87	84	86	76	90	75	75	76	74	81	75
Arg0101	5	3	54	54	6	68	5	0	8	7	12	11	0	0	0	107	86	91	89	72	85	84	88	97	89	86	86	89	85	87	88	84	84	106	94	82	108	84	88	85	87	77	91	76	76	77	75	82	76
Arg0103	3	9	55	56	4	70	3	8	0	1	9	9	8	8	8	108	88	92	90	74	87	86	90	98	90	88	88	91	87	88	90	85	86	107	95	83	109	86	90	87	89	79	93	78	78	79	76	83	77
Arg0105	2	8	55	55	3	69	2	7	1	0	9	8	7	7	7	108	87	92	90	73	86	85	89	98	90	87	87	90	86	88	89	85	85	107	95	83	109	85	89	86	88	78	92	77	77	78	76	83	77
Arg0106	6	13	60	60	8	72	7	12	9	9	0	10	12	12	12	110	92	94	92	77	91	90	91	100	95	92	88	89	91	93	89	90	90	109	97	85	114	90	94	91	93	83	96	82	82	83	81	88	82
Arg0107	6	12	58	59	7	71	6	11	9	8	10	0	11	11	11	107	90	94	92	77	90	89	93	100	93	91	91	94	90	91	93	88	89	109	94	85	109	89	93	87	92	82	96	81	81	82	78	85	79
Arg0108	5	3	54	54	6	68	5	0	8	7	12	11	0	0	0	107	86	91	89	72	85	84	88	97	89	86	86	89	85	87	88	84	84	106	94	82	108	84	88	85	87	77	91	76	76	77	75	82	76
Arg0109	5	3	54	54	6	68	5	0	8	7	12	11	0	0	0	107	86	91	89	72	85	84	88	97	89	86	86	89	85	87	88	84	84	106	94	82	108	84	88	85	87	77	91	76	76	77	75	82	76
Arg0218	5	3	54	54	6	68	5	0	8	7	12	11	0	0	0	107	86	91	89	72	85	84	88	97	89	86	86	89	85	87	88	84	84	106	94	82	108	84	88	85	87	77	91	76	76	77	75	82	76
Aus0006	106	107	106	106	107	108	106	107	108	108	110	107	107	107	107	0	47	49	35	90	46	29	33	37	30	31	32	30	29	32	28	29	29	47	35	25	42	29	34	29	29	65	116	65	65	66	65	71	66
Aus0047	85	87	86	86	86	88	85	86	88	87	92	90	86	86	86	47	0	12	30	70	5	24	29	38	29	26	28	29	25	27	28	24	24	47	36	24	48	24	29	25	27	45	96	44	44	45	44	50	45
Aus0253	90	91	91	91	90	91	90	91	92	92	94	94	91	91	91	49	12	0	36	73	11	30	34	44	31	29	31	29	31	33	29	30	30	49	41	30	47	30	35	31	33	51	98	50	50	51	50	55	51
Aus0451	88	89	89	89	89	91	88	89	90	90	92	92	89	89	89	35	30	36	0	72	29	12	17	26	12	11	13	13	13	15	11	12	12	31	23	12	36	12	17	13	15	49	96	48	48	49	48	54	49
Aus181063	71	73	70	71	72	74	71	72	74	73	77	77	72	72	72	90	70	73	72	0	69	68	72	79	72	70	70	73	69	70	72	67	68	88	77	65	91	68	72	69	71	61	82	60	60	61	58	65	59
AusAvenal	84	86	85	85	85	87	84	85	87	86	91	90	85	85	85	46	5	11	29	69	0	23	25	37	28	25	27	28	24	26	27	23	23	46	34	23	47	23	28	24	26	44	95	43	43	44	43	49	44
AusCruise	83	85	84	84	84	86	83	84	86	85	90	89	84	84	84	29	24	30	12	68	23	0	11	20	11	8	4	7	7	3	10	0	0	23	18	6	24	6	5	7	9	43	94	42	42	43	42	48	43
AusGlaston	87	89	88	88	87	90	87	88	90	89	91	93	88	88	88	33	29	34	17	72	25	11	0	14	13	10	13	18	4	14	15	11	11	34	23	11	28	11	16	4	6	48	93	47	47	48	47	53	48
AusJoy	96	97	97	97	96	99	96	97	98	98	100	100	97	97	97	37	38	44	26	79	37	20	14	0	20	19	21	21	13	23	19	20	20	34	30	15	44	20	25	13	15	57	104	56	56	57	56	61	57
AusLouns	85	86	86	86	86	88	85	86	88	87	92	91	86	86	86	31	26	29	11	70	25	8	10	19	10	0	12	15	9	11	10	8	8	28	14	2	32	6	9	9	11	45	96	44	44	45	41	50	42
AusLouab	88	90	89	89	89	91	88	89	90	90	95	93	89	89	89	30	29	31	12	72	28	11	13	20	0	10	13	12	12	14	8	11	11	34	15	5	34	9	16	12	14	48	98	47	47	48	47	52	48
AusMissyf	85	86	85	86	86	88	85	86	88	87	88	91	86	86	86	32	28	31	13	70	27	4	13	21	13	12	0	11	11	6	14	3	4	20	18	7	27	10	7	11	13	47	96	46	46	47	43	51	44
AusMissys	88	90	83	89	89	91	88	89	91	90	89	94	89	89	89	30	29	29	13	73	28	7	18	21	12	15	11	0	14	4	17	1	7	24	19	7	25	13	12	14	16	48	99	47	47	48	41	47	42
AusPenn	84	86	85	85	85	87	84	85	87	86	91	90	85	85	85	29	25	31	13	69	24	7	4	13	12	9	11	14	0	10	11	7	7	30	19	7	31	7	12	0	2	44	95	43	43	44	43	49	44
AusPenny	86	88	87	87	87	89	86	87	88	88	93	91	87	87	87	32	27	33	15	70	26	3	14	23	14	11	6	4	10	0	8	3	3	26	21	9	27	9	8	10	12	46	96	45	45	46	45	51	46
AusSkyright	87	89	83	88	88	90	87	88	90	89	89	93	88	88	88	28	28	29	11	72	27	10	15	19	8	10	14	17	11	8	0	5	10	28	11	3	29	8	15	11	13	47	98	46	46	47	41	47	42
AusSparkyC	83	85	84	84	84	86	83	84	85	85	90	88	84	84	84	29	24	30	12	67	23	0	11	20	11	8	3	1	7	3	5	0	0	23	18	6	24	6	5	7	9	43	93	42	42	43	42	48	43
AusStorm	105	107	106	106	105	108	105	106	107	107	109	109	106	106	106	47	47	49	31	88	46	23	34	34	34	28	20	24	30	26	28	23	23	0	36	25	47	29	27	30	32	66	113	65	65	66	65	70	66
AusSparkyH	83	85	84	84	84	86	83	84	86	85	90	89	84	84	84	29	24	30	12	68	23	0	11	20	11	8	4	7	7	3	10	0	0	23	18	6	24	6	5	7	9	43	94	42	42	43	42	48	43
AusStrykab	93	95	94	94	94	96	93	94	95	95	97	94	94	94	94	35	36	41	23	77	34	18	23	30	15	14	18	19	19	21	11	18	18	36	0	15	40	16	22	19	21	54	100	53	53	54	53	58	54
AusStrykns	81	83	82	82	82	84	81	82	83	83	85	85	82	82	82	25	24	30	12	65	23	6	11	15	5	2	7	7	7	9	3	6	6	25	15	0	30	4	11	7	9	42	89	41	41	42	41	47	42
AusTeddy	107	108	108	108	108	110	107	108	109	109	114	109	108	108	108	42	48	47	36	91	47	24	28	44	34	32	27	25	31	27	29	24	24	47	40	30	0	30	29	31	33	67	117	66	66	67	66	72	67
AusVirgil	83	85	84	84	84	86	83	84	86	85	90	89	84	84	84	29	24	30	12	68	23	6	11	20	9	6	10	13	7	9	8	6	6	29	16	4	30	0	11	7	9	43	94	42	42	43	42	48	43
AusWeown	87	89	88	88	88	90	87	88	90	89	94	93	88	88	88	34	29	35	17	72	28	5	16	25	16	9	7	12	12	8	15	5	5	27	22	11	29	11	0	12	14	48	96	47	47	48	47	53	48
AusZadiym	84	86	85	85	84	87	84	85	87	86	91	87	85	85	85	29	25	31	13	69	24	7	4	13	12	9	11	14	0	10	11	7	7	30	19	7	31	7	12	0	2	44	95	43	43	44	43	49	44
Bel101025	76	78	76	76	77	79	76	77	79	78	83	82	77	77	77	65	45	51	49	61	44	43	48	57	48	45	47	48	44	46	47	43	43	66	54	42	67	43	48	44	46	0	87	1	5	6	1	7	12
AusZola	86	88	87	87	87	89	86	87	89	88	93	92	87	87	87	29	27	33	15	71	26	9	6	15	14	11	13	16	2	12	13	9	9	32	21	9	33	9	14	2	0	46	97	45	45	46	45	51	46
Bel101200	90	92	91	92	91	94	90	91	93	92	96	96	91	91	91	116	96	98	96	82	95	94	93	104	98	96	96	99	95	96	98	93	94	113	100	89	117	94	96	95	97	87	0	86	86	87	82	91	83
Bel101872	75	77	75	75	76	78	75	76	78	77	82	81	76	76	76	65	44	50	48	60	43	42	47	56	47	44	46	47	43	45	46	42	42	65	53	41	66	42	47	43	45	1	86	0	4	5	0	6	11
BelAmore	75	77	75	75	76	78	75	76	78	77	82	81	76	76	76	65	44	50	48	60	43	42	47	56	47	44	46	47	43	45	46	42	42	65	53	41	66	42	47	43	45	5	86	4	0	3	4	10	11
BelFerron	76	78	76	76	77	79	76	77	79	78	83	82	77	77	77	66	45	51	49	61	44	43	48	57	48	45	47	48	44	46	47	43	43	66	54	42	67	43	48	44	46	6	87	5	3	0	5	11	12
BelKemels	74	76	75	75	74	77	74	75	76	76	81	78	75	75	75	65	44	50	48	58	43	42	47	56	47	41	43	41	43	45	41	42	42	65	53	41	66	42	47	43	45	1	82	0	4	5	0	6	11
BelLedZep	81	82	82	82	82	84	81	82	83	83	88	85	82	82	82	71	50	55	54	65	49	48	53	61	52	50	51	47	49	51	47	48	48	70	58	47	72	48	53	49	51	7	91	6	10	11	6	0	17
BelTixier	75	77	75	75	76	78	75	76	78	77	82	81	76	76	76	65	44	50	48	60	43	42	47	56	47	44	46	47	43	45	46	42	42	65	53	41	66	42	47	43	45	5	86	4	0	3	4	10	11
BelSorek	75	77	76	76	76	78	75	76	77	77	82	79	76	76	76	66	45	51	49	59	44	43	48	57	48	42	44	42	44	46	42	43	43	66	54	42	67	43	48	44	46	12	83	11	11	12	11	17	0
BelToupie	77	79	77	77	78	80	77	78	80	79	84	83	78	78	78	67	46	52	50	62	45	44	49	58	49	46	48	49	45	47	48	44	44	67	55	43	68	44	49	45	47	7	88	6	4	5	6	12	13
BelVanDam	74	76	74	74	75	77	74	75	77	76	81	80	75	75	75	64	43	49	47	59	42	41	46	55	46	43	45	46	42	44	45	41	41	64	52	40	65	41	46	42	44	10	85	9	9	10	9	15	2
BelVanHoot	77	79	77	77	78	80	77	78	80	79	84	83	78	78	78	67	46	52	50	62	45	44	49	58	49	46	48	49	45	47	48	44	44	67	55	43	68	44	49	45	47	13	88	12	12	13	12	18	7
BelVanLoo	76	78	77	77	77	79	76	77	78	78	83	81	77	77	77	66	45	51	49	60	44	43	48	57	48	45	46	42	44	46	42	43	43	66	54	42	67	43	48	44	46	2	86	1	5	6	1	7	12
BelVranck	101	102	103	103	102	105	101	102	103	103	105	105	102	102	102	126	106	111	108	92	104	104	109	114	108	102	103	103	105	107	103	104	104	127	113	102	126	104	109	105	107	97	15	96	96	97	96	101	96
CCUG27367	71	73	71	71	72	74	71	72	74	73	78	77	72	72	72	45	24	30	28	56	23	22	27	36	27	24	26	27	23	25	26	22	22	45	34	22	46	22	27	23	25	31	82	30	30	31	30	36	31
Fr29759	90	92	92	92	91	94	90	91	93	92	97	96	91	91	91	116	95	101	99	82	94	93	98	107	98	92	95	98	94	96	97	93	93	116	104	92	117	93	98	94	96	86	6	85	85	86	85	91	86
Can303	76	78	76	76	77	79	76	77	79	78	83	82	77	77	77	117	97	102	100	83	96	95	99	108	100	97	97	100	96	98	99	95	95	116	105	92	119	95	99	96	98	88	103	87	87	88	86	93	87
Fr32025	77	79	78	78	78	78	77	78	79	79	84	82	78	78	78	67	46	52	50	61	45	44	49	58	49	46	47	43	45	47	43	44	44	67	55	43	68	44	49	45	47	13	87	12	12	13	12	18	3
Fr32801	90	92	92	92	91	94	90	91	93	92	97	96	91	91	91	117	96	101	99	82	95	94	98	107	99	96	96	99	95	97	98	94	94	116	104	92	118	94	98	95	97	87	8	86	86	87	85	92	86
Fr33296	77	78	79	79	79	81	78	79	80	80	85	83	79	79	79	66	47	51	49	62	46	45	49	57	50	46	46	44	46	48	44	45	45	67	55	43	68	45	50	46	48	4	87	3	7	8	3	8	14
Fr34934	94	96	94	96	95	98	94	95	97	96	99	100	95	95	95	119	100	102	101	86	99	98	102	109	101	100	100	103	99	99	102	96	98	118	106	94	120	98	102	99	101	91	12	90	90	91	87	94	88
Fr36348	75	77	76	76	76	78	75	76	78	77	82	81	76	76	76	65	44	50	48	60	43	42	47	56	47	44	46	47	43	45	46	42	42	65	53	41	66	42	47	43	45	5	86	4	0	3	4	10	11
Fr36916	76	78	77	77	77	79	76	77	79	78	83	82	77	77	77	66	45	51	49	61	44	43	48	57	48	45	47	48	44	46	47	43	43	66	54	42	67	43	48	44	46	6	87	5	3	0	5	11	12
Fr38278	77	79	77	78	78	80	77	78	80	79	83	83	78	78	78	66	46	51	49	62	45	44	49	57	48	45	48	49	45	46	48	43	44	66	53	42	67	44	49	45	47	13	88	12	12	13	11	17	4
Fr49082	93	95	95	95	94	97	93	94	95	95	100	98	94	94	94	120	99	104	102	84	98	97	101	110	102	99	98	96	98	100	96	97	97	119	107	95	121	97	101	98	100	90	10	89	89	90	88	95	89
Fr39320	77	79	77	78	78	80	77	78	80	79	83	83	78	78	78	66	46	51	49	62	45	44	49	57	48	46	48	49	45	46	48	43	44	66	54	42	67	44	49	45	47	3	88	2	6	7	1	7	12
Fr5018	76	77	77	77	76	79	76	77	78	78	80	78	77	77	77	58	44	50	48	60	43	42	44	51	46	44	45	41	43	45	41	42	42	62	52	41	66	42	46	43	45	6	86	5	3	4	5	11	12
Fr51443	76	78	77	77	77	79	76	77	78	78	83	81	77	77	77	64	45	51	49	60	44	43	48	57	48	45	46	42	44	46	42	43	43	66	54	42	67	43	48	44	46	12	86	11	11	12	11	17	0
Fr51445	77	79	78	78	78	80	77	78	79	79	81	81	78	78	78	67	46	52	50	61	45	44	46	58	49	46	47	43	45	47	43	44	44	67	52	43	68	44	49	45	47	13	87	12	12	13	12	18	1
Fr53007	74	76	75	75	75	77	74	75	77	76	81	80	75	75	75	64	43	49	43	59	42	41	46	55	46	43	45	46	42	44	45	41	41	63	52	40	65	41	46	42	44	4	85	3	1	2	3	9	10
Ger0033	104	106	106	106	105	108	104	105	107	106	108	107	105	105	105	131	110	108	107	96	109	108	105	114	113	110	110	113	109	111	112	108	108	123	112	100	132	108	106	108	111	101	22	100	100	101	92	106	94
Ger0095	116	118	118	118	117	120	116	117	119	118	123	121	117	117	117	143	122	126	123	108	121	120	123	131	125	121	121	125	121	123	124	120	120	141	129	115	143	120	121	121	123	113	34	112	112	113	110	117	111
Ger0122	95	97	97	97	96	99	95	96	97	97	102	100	96	96	96	120	100	103	103	86	100	99	101	109	104	101	100	98	100	102	98	99	99	118	107	96	122	99	103	97	102	92	12	91	91	92	87	96	90
Ger0137	107	109	104	109	108	111	107	108	110	109	109	113	108	108	108	126	111	109	108	99	112	111	114	116	111	113	113	116	112	109	115	106	111	125	113	101	129	111	114	112	114	104	25	103	103	104	94	102	95
Ger0123	98	100	100	100	99	102	98	99	100	100	105	103	99	99	99	123	102	108	106	89	102	101	106	114	106	100	102	100	102	104	100	101	101	123	111	99	125	101	106	102	104	94	13	93	93	94	92	98	93
Ger0143	121	123	117	123	122	125	121	122	124	123	122	127	122	122	122	130	127	126	124	113	124	125	129	127	122	127	127	130	126	122	129	119	125	141	127	116	140	125	129	124	128	118	37	117	117	118	110	117	111
Ger501714	114	116	116	116	115	118	114	115	117	116	121	119	115	115	115	135	119	119	120	106	118	117	122	125	120	115	118	122	118	119	120	117	117	136	123	115	136	117	121	116	119	110	30	109	109	110	108	114	110
Ger5046	108	110	109	110	109	112	108	109	111	110	114	110	109	109	109	134	114	118	115	100	113	112	116	123	116	113	113	117	113	114	116	111	112	133	121	109	134	112	116	113	115	105	26	104	104	105	102	108	103
Ger509715	98	100	100	100	99	102	98	99	101	100	105	103	99	99	99	124	104	108	106	90	103	102	105	114	107	104	104	107	103	105	106	102	102	123	111	99	126	102	105	103	105	95	16	94	94	95	92	100	93
Ger5107	98	100	100	100	99	102	98	99	101	100	105	104	99	99	99	124	103	108	106	90	103	102	106	113	107	104	104	107	103	105	106	102	102	123	111	99	125	102	106	103	105	95	16	94	94	95	92	99	93
Ger5116	100	102	101	101	101	104	100	101	103	102	107	106	101	101	101	126	105	110	108	92	105	104	107	116	109	106	106	109	105	107	108	104	104	126	113	101	128	104	107	105	107	97	18	96	96	97	95	102	96
Ger5117	109	110	104	111	110	113	109	110	112	111	109	111	110	110	110	126	115	107	106	101	114	113	111	114	109	115	115	118	114	107	115	106	113	120	109	101	127	113	112	114	114	106	27	105	105	106	92	104	95
Ire39989	71	73	71	71	72	74	71	72	74	73	78	77	72	72	72	61	40	46	44	56	39	38	43	52	43	40	42	43	39	41	42	38	38	61	49	37	62	38	43	39	41	9	82	8	8	9	8	14	9
Ire21194	92	94	93	93	93	96	92	93	95	94	99	98	93	93	93	119	98	103	101	84	97	96	100	109	101	98	98	101	97	99	100	96	96	118	106	94	120	96	100	97	99	89	10	88	88	89	87	94	88
Ire40057	89	91	90	90	90	93	89	90	92	91	96	95	90	90	90	116	95	100	98	81	94	93	97	106	98	95	95	98	94	96	97	93	93	115	103	91	117	93	97	94	96	86	13	85	85	86	84	91	85
Ire40073	71	73	71	71	72	74	71	72	74	73	78	77	72	72	72	61	40	46	44	56	39	38	43	52	43	40	42	43	39	41	42	38	38	61	49	37	62	38	43	39	41	9	82	8	8	9	8	14	9
Ire40133	73	75	73	73	74	76	73	74	76	75	80	79	74	74	74	63	42	48	46	58	41	40	45	54	45	42	44	45	41	43	44	40	40	63	51	39	64	40	45	41	43	11	84	10	10	11	10	16	11
Ire40245	70	72	70	70	71	73	70	71	73	72	77	76	71	71	71	60	39	45	43	55	38	37	42	51	42	39	41	42	38	40	41	37	37	60	48	36	61	37	42	38	40	8	81	7	7	8	7	13	8
Ire40246	70	72	70	70	71	73	70	71	73	72	77	76	71	71	71	60	39	45	43	55	38	37	42	51	42	39	41	42	38	40	41	37	37	60	48	36	61	37	42	38	40	8	81	7	7	8	7	13	8
Ire40247	70	72	70	70	71	73	70	71	73	72	77	76	71	71	71	60	39	45	43	55	38	37	42	51	42	39	41	42	38	40	41	37	37	60	48	36	61	37	42	38	40	8	81	7	7	8	7	13	8
Ire41161	69	71	69	69	70	72	69	70	72	71	76	75	70	70	70	59	38	44	42	54	37	36	41	50	41	38	40	41	37	39	40	36	36	59	47	35	60	36	41	37	39	7	80	6	6	7	6	12	7
Ire40454	71	73	72	72	72	75	71	72	74	73	78	77	72	72	72	62	41	47	45	56	40	39	44	52	44	41	43	44	40	42	43	39	39	62	49	38	61	39	44	40	42	10	83	9	9	10	9	15	10
Ire41349	69	71	69	69	70	72	69	70	72	71	76	75	70	70	70	59	38	44	42	54	37	36	41	50	41	38	40	41	37	39	40	36	36	59	47	35	60	36	41	37	39	7	80	6	6	7	6	12	7
Ire41827	69	71	69	69	70	72	69	70	72	71	76	75	70	70	70	59	38	44	42	54	37	36	41	50	41	38	40	41	37	39	40	36	36	59	47	35	60	36	41	37	39	7	80	6	6	7	6	12	7
Ire42419	70	72	70	70	71	73	70	71	73	72	77	76	71	71	71	60	39	45	43	55	38	37	42	51	42	39	41	42	38	40	41	37	37	60	48	36	61	37	42	38	40	8	81	7	7	8	7	13	8
Ire58425	75	77	75	75	76	78	75	76	78	77	82	81	76	76	76	65	44	50	48	60	43	42	47	56	47	44	46	47	43	45	46	42	42	65	53	41	66	42	47	43	45	13	86	12	12	13	12	18	13
IrePusD	93	95	95	95	94	97	93	94	96	95	100	99	94	94	94	120	99	104	102	85	98	97	101	110	102	99	99	102	98	100	101	97	97	119	107	95	121	97	101	98	100	90	12	89	89	90	88	95	89
Is107096	99	101	100	100	100	102	99	100	101	101	106	103	100	100	100	133	120	117	116	105	119	118	120	123	123	114	113	117	119	121	117	118	118	136	126	112	127	118	121	119	121	111	125	110	110	111	108	110	109
IreSA	89	91	90	90	90	93	89	90	92	91	96	95	90	90	90	116	95	100	98	81	94	93	97	106	98	95	95	98	94	96	97	93	93	115	103	91	117	93	97	94	96	86	13	85	85	86	84	91	85
Is124067	85	87	86	86	86	88	85	86	87	87	89	89	86	86	86	125	106	111	109	91	105	104	108	117	105	105	105	103	105	107	103	104	104	120	113	100	128	104	108	105	107	97	111	96	96	97	95	102	96
Is126050	88	93	92	92	92	94	91	92	93	93	95	93	92	92	92	125	110	112	110	97	110	109	110	117	111	108	106	108	110	112	108	109	109	125	115	101	133	109	111	110	112	102	112	101	101	102	100	106	101
Is130986	90	91	91	91	90	93	90	91	92	92	97	95	91	91	91	126	110	116	114	96	109	108	113	122	112	107	109	107	109	111	107	108	108	129	117	104	132	108	113	109	111	101	114	100	100	101	100	106	101
Is132770	83	85	84	84	84	86	83	84	85	85	90	88	84	84	84	122	104	109	107	89	103	102	103	115	103	104	103	101	103	105	101	102	102	118	110	98	125	102	106	102	105	95	109	94	94	95	93	100	94
Is134009	107	109	108	108	107	110	107	108	109	109	111	108	108	108	108	138	126	131	129	112	125	124	128	137	125	122	125	123	125	127	116	124	124	139	132	120	140	124	129	125	127	118	131	117	117	118	117	122	118
Is134058	96	98	97	97	97	99	96	97	98	98	103	101	97	97	97	135	116	122	120	102	115	114	119	128	119	113	115	113	115	117	113	114	114	135	125	111	138	114	118	115	117	107	120	106	106	107	106	112	107
Is138104	92	94	93	93	93	95	92	93	94	94	96	96	93	93	93	131	112	114	116	98	111	110	115	124	115	108	111	109	111	113	109	110	110	131	120	107	134	110	115	111	113	103	116	102	102	103	102	108	103
Is134367	88	90	89	89	88	91	88	89	90	90	92	90	89	89	89	126	108	112	112	94	107	106	111	118	111	105	107	105	107	109	105	106	106	125	117	103	130	106	111	107	109	99	112	98	98	99	98	104	99
Is23593	85	87	86	86	86	88	85	86	87	87	92	90	86	86	86	124	105	110	109	91	104	103	108	116	108	102	104	102	104	106	102	103	103	124	114	100	126	103	108	104	106	96	109	95	95	96	95	101	96
Is35416	85	86	86	86	86	88	85	86	88	87	92	91	86	86	86	121	104	109	105	92	104	103	103	108	108	103	103	108	104	106	107	103	103	124	111	101	125	103	107	104	106	97	112	96	96	97	94	99	95
Is593742	94	96	96	96	95	98	94	95	96	96	98	95	95	95	95	121	115	121	119	100	114	113	118	126	114	111	114	112	114	116	112	113	113	129	122	110	135	113	118	114	116	106	119	105	105	106	105	111	106
Is69185	93	94	94	94	93	96	93	94	95	95	97	94	94	94	94	133	113	119	117	98	112	111	116	120	112	110	112	110	112	114	110	111	111	129	119	110	135	111	116	112	114	104	117	103	103	104	103	109	104
Is81655	95	96	96	96	96	98	95	96	97	97	99	99	96	96	96	130	114	119	118	101	113	112	117	125	112	111	112	111	113	115	111	112	112	129	121	109	118	112	117	113	115	106	119	105	105	106	105	111	106
Jpn0001	71	71	72	72	72	74	71	72	74	73	78	77	72	72	72	112	92	97	95	78	91	90	94	103	95	92	92	95	91	93	94	90	90	111	100	87	114	90	94	91	93	83	98	82	82	83	81	88	82
Jpn0002	70	72	71	71	71	73	70	71	73	72	77	76	71	71	71	111	91	96	94	77	90	89	93	102	94	91	91	94	90	92	93	89	89	110	99	86	113	89	93	90	92	82	97	81	81	82	80	87	81
Jpn0014	71	73	72	72	71	74	71	72	74	73	78	77	72	72	72	112	92	97	95	78	91	90	94	103	95	92	92	95	91	93	94	90	90	111	100	87	114	90	94	91	93	83	98	82	82	83	81	88	82
Jpn0004	72	74	72	72	73	75	72	73	75	74	79	78	73	73	73	113	93	98	96	79	92	91	95	104	96	93	93	96	92	94	95	91	91	112	101	88	115	91	95	92	94	84	99	83	83	84	82	89	83
Jpn0017	72	74	73	73	73	75	72	73	75	74	79	78	73	73	73	113	93	98	96	79	92	91	95	104	96	93	93	96	92	94	95	91	91	112	101	88	115	91	95	92	94	84	99	83	83	84	82	89	83
Jpn0076	74	76	75	75	75	77	74	75	77	76	81	80	75	75	75	115	95	100	98	81	94	93	97	106	98	95	95	98	94	96	97	93	93	114	103	90	117	93	97	94	96	86	101	85	85	86	84	91	85
Jpn0080	80	82	81	81	81	83	80	81	83	82	87	86	81	81	81	121	101	99	104	87	100	99	96	105	104	101	101	104	100	102	103	99	99	113	109	96	123	99	103	93	102	92	107	91	91	92	83	97	91
Jpn0084	74	76	75	75	75	77	74	75	77	76	81	80	75	75	75	115	95	99	98	81	94	93	97	106	98	95	95	98	94	96	97	93	93	114	103	90	117	93	97	94	96	86	101	85	85	86	84	91	85
Jpn0084b	78	80	79	79	79	81	78	79	81	80	85	84	79	79	79	119	99	103	102	85	98	97	101	110	102	99	99	102	98	100	101	97	97	118	107	94	121	97	101	98	100	90	105	89	89	90	88	95	89
Jpn0090	73	75	74	74	74	76	73	74	76	75	80	79	74	74	74	114	94	99	97	80	93	92	96	105	97	94	94	97	93	95	96	92	92	113	102	89	116	92	96	93	95	85	100	84	84	85	83	90	84
Jpn0087	74	76	75	75	75	77	74	75	76	76	81	79	75	75	75	115	95	100	98	80	94	93	97	106	98	95	94	92	94	96	92	93	93	114	103	90	117	93	97	94	96	86	100	85	85	86	84	91	85
Jpn0092	78	80	79	79	79	81	78	79	81	80	85	84	79	79	79	119	99	104	102	85	98	97	101	110	102	99	99	102	98	100	101	97	97	118	107	94	121	97	101	98	100	90	105	89	89	90	88	95	89
Kwt10799	78	80	79	79	79	81	78	79	81	80	85	84	79	79	79	68	47	53	51	63	46	45	50	59	50	47	49	50	46	48	49	45	45	68	56	44	69	45	49	46	48	14	89	13	13	14	13	19	8
NCTC9682	80	82	79	80	81	82	80	81	83	82	86	86	81	81	81	100	80	83	82	48	79	78	82	89	82	80	80	83	79	80	82	77	78	98	87	75	101	78	82	79	81	71	92	70	70	71	68	75	69
NL01423	90	92	92	92	91	94	90	91	93	92	97	96	91	91	91	117	96	101	99	82	95	94	98	107	99	96	96	99	95	97	98	94	94	116	104	92	118	94	98	95	97	87	8	86	86	87	85	92	86
NL01613	75	77	76	76	76	78	75	76	78	77	82	81	76	76	76	65	44	50	48	60	43	42	47	56	47	44	46	47	43	45	46	42	42	65	53	41	66	42	47	43	45	1	86	0	4	5	0	6	11
NL04497	92	94	94	94	93	96	92	93	95	94	99	98	93	93	93	119	98	103	101	84	97	96	100	109	101	98	98	101	97	99	100	96	96	118	106	94	120	96	100	97	99	89	10	88	88	89	87	94	88
NL02125	90	92	91	91	91	94	90	91	93	92	97	96	91	91	91	117	96	101	99	82	95	94	98	107	99	96	96	99	95	97	98	94	94	116	104	92	118	94	98	95	97	87	8	86	86	87	85	92	86
NL05520	91	93	93	93	92	95	91	92	93	93	98	96	92	92	92	118	97	102	100	82	96	95	99	108	100	97	96	94	96	98	94	95	95	117	105	93	119	95	99	96	98	88	8	87	87	88	86	93	87
NL05799	74	76	75	75	75	77	74	75	77	76	81	80	75	75	75	64	43	49	47	59	42	41	46	55	46	43	45	46	42	44	45	41	41	64	52	40	65	41	46	42	44	4	85	3	1	2	3	9	10
NL06408	78	80	78	78	79	81	78	79	81	80	85	84	79	79	79	68	47	53	51	63	46	45	50	59	50	47	49	50	46	48	49	45	45	68	56	44	69	45	50	46	48	8	89	7	7	8	7	13	14
NL08710	90	92	92	92	91	94	90	91	93	92	97	96	91	91	91	117	96	101	99	82	95	94	98	107	99	96	96	99	95	97	98	94	94	116	104	92	118	94	98	95	97	87	8	86	86	87	85	92	86
NL08816	92	94	94	94	93	96	92	93	95	94	99	98	93	93	93	119	98	103	101	84	97	96	100	109	101	98	98	101	97	99	100	96	96	118	106	94	120	96	100	97	99	89	10	88	88	89	87	94	88
NL10126	90	92	92	92	91	94	90	91	93	92	97	96	91	91	91	117	96	101	99	82	95	94	98	107	99	96	96	99	95	97	98	94	94	116	104	92	118	94	98	95	97	87	8	86	86	87	85	92	86
NL12085	92	94	94	94	93	96	92	93	95	94	99	98	93	93	93	119	98	103	101	84	97	96	100	109	101	98	98	101	97	99	100	96	96	118	106	94	120	96	100	97	99	89	10	88	88	89	87	94	88
NL11029	91	93	93	93	92	93	91	92	94	93	96	95	92	92	92	118	97	102	100	83	96	95	99	108	100	97	97	100	96	98	99	95	95	117	105	93	119	95	99	96	98	88	9	87	87	88	86	93	87
NL12332	90	92	92	92	91	94	90	91	93	92	97	96	91	91	91	117	96	101	99	82	95	94	98	107	99	96	96	99	95	97	98	94	94	116	104	92	118	94	98	95	97	87	8	86	86	87	85	92	86
NL12623	92	94	94	94	93	96	92	93	95	94	99	98	93	93	93	119	98	103	101	84	97	96	100	109	101	98	98	101	97	99	100	96	96	118	106	94	120	96	100	97	99	89	10	88	88	89	87	94	88
NL13451	92	94	94	94	93	96	92	93	95	94	99	98	93	93	93	119	98	103	101	84	97	96	100	109	101	98	98	101	97	99	100	96	96	118	106	94	120	96	100	97	99	89	10	88	88	89	87	94	88
NLArnica	87	89	89	89	88	91	87	88	90	89	94	93	88	88	88	114	93	98	96	79	92	91	95	104	96	93	93	96	92	94	95	91	91	113	101	89	115	91	95	92	94	84	9	83	83	84	82	89	83
NLTW928	87	89	88	88	88	91	87	88	90	89	94	93	88	88	88	114	93	98	96	79	92	91	95	104	96	93	93	96	92	94	95	91	91	113	101	89	115	91	95	92	94	84	9	83	83	84	82	89	83
NZAS270a	82	84	82	83	83	85	82	83	85	84	88	88	83	83	83	27	23	28	10	67	22	5	10	18	9	7	9	12	6	7	9	4	5	27	16	4	28	5	10	6	8	42	93	41	41	42	40	46	41
NZAS296b	80	82	81	81	81	83	80	81	83	82	87	86	81	81	81	26	21	27	9	65	20	3	8	17	8	5	7	10	4	6	7	3	3	26	15	3	27	3	8	4	6	40	91	39	39	40	39	45	40
NZAS270b	81	83	81	81	82	84	81	82	84	83	88	87	82	82	82	27	22	28	10	66	21	4	9	18	9	6	8	11	5	7	8	4	4	27	16	4	28	4	9	5	7	41	92	40	40	41	40	46	41
NZLU	121	123	122	122	121	124	121	122	124	123	128	127	122	122	122	162	142	147	144	128	141	140	141	152	145	141	141	145	141	143	144	140	140	161	148	136	163	140	144	141	143	133	148	132	132	133	131	137	132
Pl0008	80	82	81	81	81	83	80	81	83	82	87	86	81	81	81	69	49	55	53	65	48	47	52	61	52	49	51	52	48	50	51	47	47	70	57	46	70	47	52	47	50	6	91	5	9	10	5	11	16
Pl0114	77	79	77	77	78	80	77	78	80	79	84	83	78	78	78	67	46	52	50	62	45	44	49	58	49	46	48	49	45	47	48	44	44	67	55	43	68	44	49	45	47	7	88	6	6	7	6	12	13
Pl0775	83	85	81	84	84	86	83	84	86	85	87	89	84	84	84	67	52	53	51	68	51	50	55	59	51	50	52	55	51	50	54	47	50	70	55	44	70	50	55	50	53	9	94	8	12	13	5	11	16
Pl0778	78	80	79	79	79	81	78	79	81	80	85	84	79	79	79	67	47	53	51	63	46	45	50	59	50	47	49	50	46	48	49	45	45	68	55	44	68	45	50	45	48	4	89	3	7	8	3	9	14
Pl0969	80	82	81	81	81	83	80	81	83	82	87	86	81	81	81	69	49	55	53	65	48	47	52	61	52	49	51	52	48	50	51	47	47	70	57	46	70	47	52	47	50	6	91	5	9	10	5	11	16
Pl0977	82	84	82	83	83	85	82	83	85	84	88	88	83	83	83	70	51	56	53	67	50	49	54	61	53	50	52	54	50	51	53	48	49	71	58	47	70	49	54	49	52	8	93	7	11	12	6	11	17
Pl0971	81	83	82	82	82	84	81	82	84	83	88	87	82	82	82	70	50	56	54	66	48	48	53	61	52	50	52	53	49	51	52	48	48	71	58	47	71	48	53	48	51	7	91	6	10	11	6	12	17
Pl0979	80	82	81	81	81	83	80	81	83	82	87	86	81	81	81	69	49	55	53	65	48	47	52	61	52	49	51	52	48	50	51	47	47	70	57	46	70	47	52	47	50	6	91	5	9	10	5	11	16
Pl1055	78	80	79	79	79	81	78	79	81	80	85	84	79	79	79	67	47	53	51	63	46	45	50	59	50	47	49	50	46	48	49	45	45	68	55	44	68	45	50	45	48	4	89	3	7	8	3	9	14
Pl1076	80	82	81	81	81	83	80	81	83	82	87	86	81	81	81	69	49	55	53	65	48	47	52	61	52	49	51	52	48	50	51	47	47	70	57	46	70	47	52	47	50	6	91	5	9	10	5	11	16
Pl1093	80	82	81	81	81	83	80	81	83	82	87	86	81	81	81	69	49	55	53	65	48	47	52	61	52	49	51	52	48	50	51	47	47	70	57	46	70	47	52	47	50	6	91	5	9	10	5	11	16
SABB	97	99	97	97	98	98	97	98	100	99	104	103	98	98	98	123	102	107	105	88	101	100	104	113	105	102	102	105	101	103	104	100	100	122	110	98	124	100	104	101	103	93	96	92	92	93	91	94	92
SABL	97	99	97	97	98	98	97	98	100	99	104	103	98	98	98	123	102	107	105	88	101	100	104	113	105	102	102	105	101	103	104	100	100	122	110	98	124	100	104	101	103	93	96	92	92	93	91	94	92
Sab5415	89	91	89	89	90	90	89	90	92	91	96	95	90	90	90	129	110	115	113	96	109	108	112	121	113	110	110	113	109	111	112	108	108	129	118	105	132	108	112	109	111	101	116	100	100	101	99	102	100
SABW	97	99	97	97	98	98	97	98	100	99	104	103	98	98	98	123	102	107	105	88	101	100	104	113	105	102	102	105	101	103	104	100	100	122	110	98	124	100	104	101	103	93	96	92	92	93	91	94	92
Sab5416	88	90	88	88	89	91	88	89	91	90	95	94	89	89	89	128	109	114	112	95	108	107	111	120	112	109	109	112	108	110	111	107	107	128	117	104	131	107	111	108	110	100	115	99	99	100	98	101	99
Sp0190	78	79	78	79	79	81	78	79	81	80	84	84	79	79	79	68	48	53	51	63	47	46	51	59	45	45	48	51	47	48	50	45	46	64	55	44	69	46	51	47	49	15	87	14	14	15	13	19	2
SpE16	78	80	79	79	79	81	78	79	81	80	85	84	79	79	79	68	47	53	50	63	46	45	50	58	50	46	48	50	46	48	49	45	45	68	56	44	68	45	50	46	48	14	89	13	13	14	13	18	14
Sw1866	75	77	75	75	76	78	75	76	78	77	82	81	76	76	76	65	44	50	48	60	43	42	47	56	47	44	46	47	43	45	46	42	42	65	53	41	66	42	47	43	45	13	86	12	12	13	12	18	13
Sw32134	90	91	91	91	91	93	90	91	92	92	97	95	91	91	91	81	60	65	64	74	59	58	60	72	59	57	59	57	59	61	57	58	58	77	67	57	82	58	63	59	61	27	98	26	26	27	25	32	15
Sw54731	82	83	83	83	83	85	82	83	85	84	89	88	83	83	83	72	51	57	55	67	50	49	54	63	53	51	53	54	50	52	53	49	49	72	59	48	73	49	54	50	52	18	93	17	17	18	17	23	6
SwE065	97	99	98	98	98	99	97	98	100	99	104	103	98	98	98	124	103	108	106	89	102	101	105	114	106	103	103	106	102	104	105	101	101	123	111	99	125	101	105	102	104	94	19	93	93	94	92	99	93
SwA087	92	94	93	93	93	96	92	93	95	94	99	98	93	93	93	119	98	103	101	84	97	96	100	109	101	98	98	101	97	99	100	96	96	118	106	94	120	96	100	97	99	89	10	88	88	89	87	94	88
SwH001	87	89	88	88	88	91	87	88	90	89	94	93	88	88	88	114	93	98	96	79	92	91	95	104	96	93	93	96	92	94	95	91	91	113	101	89	115	91	95	92	94	84	5	83	83	84	82	89	83
SwH011	76	78	76	76	77	79	76	77	79	78	83	82	77	77	77	66	45	51	49	61	44	43	48	57	48	45	47	48	44	46	47	43	43	66	54	42	67	43	48	44	46	12	87	11	11	12	11	17	2
SwH229	90	92	91	91	91	94	90	91	93	92	97	96	91	91	91	117	96	100	99	82	95	94	98	107	99	96	96	99	95	97	98	94	94	116	104	92	118	94	98	95	97	87	11	86	86	87	85	92	86
SwM217	75	77	75	75	76	78	75	76	78	77	82	81	76	76	76	65	44	50	48	60	43	42	47	56	47	44	46	47	43	45	46	42	42	65	53	41	66	42	47	43	45	11	86	10	10	11	10	16	1
SwO070	91	93	92	92	92	95	91	92	94	93	98	97	92	92	92	118	97	102	100	83	96	95	99	108	100	97	97	100	96	98	99	95	95	117	105	93	119	95	99	96	98	88	9	87	87	88	86	93	87
SwT005	76	78	76	76	77	79	76	77	79	78	83	82	77	77	77	66	45	51	49	61	44	43	48	57	48	45	47	48	44	46	47	43	43	66	54	42	67	43	48	44	46	12	87	11	11	12	11	17	2
UAE0014	77	79	77	77	78	80	77	78	80	79	84	83	78	78	78	67	46	52	50	62	45	44	49	58	49	46	48	49	45	47	48	44	44	67	55	43	68	44	49	45	47	7	88	6	6	7	6	12	13
UAE0015_3	83	85	83	83	84	86	83	84	86	85	87	89	84	84	84	71	52	56	55	68	51	50	55	63	55	52	54	55	51	53	54	50	50	73	58	47	66	50	55	50	53	13	94	12	12	13	12	18	19
UAE0015_1	79	81	79	79	80	82	79	80	82	81	86	85	80	80	80	70	49	55	53	64	48	47	52	61	52	46	49	52	48	50	51	47	47	70	58	46	71	47	52	48	50	10	88	9	9	10	9	15	16
UAE0015_4	80	82	80	80	80	83	80	81	83	82	84	86	81	81	81	71	50	56	54	65	49	48	50	62	49	47	50	53	49	51	52	48	48	67	58	47	72	48	53	49	51	11	89	10	10	11	10	16	17
UAE0015_5	78	80	78	78	79	81	78	79	81	80	85	84	79	79	79	68	47	53	51	63	46	45	50	59	50	47	49	50	46	48	49	45	45	68	56	44	69	45	50	46	48	8	89	7	7	8	7	13	14
UAE0025	85	86	86	86	86	88	85	86	88	87	92	91	86	86	86	124	105	111	109	92	104	103	108	117	107	102	105	108	104	106	107	103	103	125	113	101	127	103	108	104	106	96	110	95	95	96	95	97	96
UAE0071_01	103	105	103	103	104	106	103	104	105	105	110	108	104	104	104	89	71	74	75	87	70	69	74	80	74	71	72	68	70	72	68	69	69	88	80	68	93	69	74	70	72	33	113	32	32	33	32	38	39
UAE0071_02	78	80	78	78	79	81	78	79	81	80	85	84	79	79	79	68	47	53	51	63	46	45	50	59	50	47	49	50	46	48	49	45	45	68	56	44	69	45	50	46	48	8	89	7	7	8	7	13	14
UAE0071_08	77	79	77	77	78	80	77	78	80	79	84	83	78	78	78	67	46	52	50	62	45	44	49	58	49	46	48	49	45	47	48	44	44	67	55	43	68	44	49	45	47	7	88	6	6	7	6	12	13
UAE0120_03	80	82	80	80	81	83	80	81	82	82	84	81	81	81	81	71	50	55	54	64	47	48	52	59	51	47	49	47	49	51	47	48	48	70	59	47	72	48	53	48	50	11	86	10	10	11	9	16	17
UAE0120_02	87	89	86	87	88	90	87	88	90	89	93	93	88	88	88	76	56	61	58	72	56	55	59	66	59	53	56	60	56	57	59	54	55	76	64	51	77	55	59	56	58	18	96	17	17	18	15	16	22
UAE0120_08	89	90	90	90	90	93	89	90	91	91	96	93	90	90	90	74	59	62	60	73	58	57	60	67	62	59	60	56	58	60	56	57	57	76	63	53	79	57	61	58	60	20	100	19	19	20	18	25	25
UAE0120_11	78	80	78	78	79	81	78	79	81	80	85	84	79	79	79	68	47	53	51	63	46	45	50	59	50	47	49	50	46	48	49	45	45	68	56	44	69	45	50	46	48	8	89	7	7	8	7	13	14
UAE0120_13	97	98	97	97	98	100	97	98	99	99	101	99	98	98	98	85	67	71	71	79	66	65	67	77	64	64	66	64	66	68	64	65	65	79	75	63	88	65	69	64	68	28	105	27	27	28	25	32	34
UAE0120_14	78	80	78	78	79	81	78	79	80	80	85	83	79	79	79	68	47	53	51	62	46	45	50	59	50	47	48	44	46	48	44	45	45	68	56	44	69	45	50	46	48	8	88	7	7	8	7	13	14
UAE0120_15	83	85	83	83	84	86	83	84	86	85	90	89	84	84	84	68	47	52	50	68	46	45	49	58	50	47	49	50	46	48	49	45	45	67	55	43	69	45	49	46	48	13	94	12	12	13	11	18	18
UAE0120_17	78	80	77	78	79	81	78	79	81	80	84	84	79	79	79	67	47	52	50	63	46	45	50	58	49	47	49	50	46	47	49	44	45	67	55	43	68	45	50	46	48	8	89	7	7	8	6	12	13
UAE0120_20	79	81	79	79	80	82	79	80	82	81	86	85	80	80	80	69	48	54	52	64	47	46	51	60	51	48	50	51	47	49	50	46	46	69	57	45	70	46	51	47	49	9	90	8	8	9	8	14	15
UAE0163	78	80	79	79	79	81	78	79	81	80	85	84	79	79	79	68	48	53	52	63	47	46	51	59	51	45	48	51	47	49	50	46	46	65	56	45	69	46	51	46	49	5	87	4	8	9	4	10	15
UAE0120_22	78	80	78	78	79	81	78	79	80	80	85	82	79	79	79	69	48	54	52	62	47	46	51	60	47	45	47	45	47	49	45	46	46	65	57	45	70	46	51	47	49	9	86	8	8	9	8	14	15
UAE0183_02	76	78	77	77	77	79	76	77	78	78	83	81	77	77	77	65	45	51	49	60	44	43	48	57	48	45	46	42	44	46	42	43	43	66	53	42	66	43	48	43	46	2	86	1	5	6	1	7	12
UAE0183_03	88	89	88	88	89	91	88	89	91	90	95	94	89	89	89	128	109	114	112	95	108	107	111	120	111	109	109	112	108	110	110	107	107	128	116	104	131	107	111	108	110	100	115	99	99	100	98	101	99
UAE0183_10	86	88	87	87	87	89	86	87	89	88	93	92	87	87	87	65	55	51	49	71	54	53	58	57	58	55	57	58	54	56	57	53	53	76	53	42	76	53	58	53	56	12	97	11	15	16	11	17	22
UAE0183_11	77	79	77	78	78	80	77	78	80	79	83	83	78	78	78	65	46	51	49	62	45	44	49	57	48	46	48	49	45	46	48	43	44	66	53	42	66	44	49	44	47	3	88	2	6	7	1	7	12
UAE0183_16	77	79	77	77	78	80	77	78	80	79	84	83	78	78	78	67	46	52	50	62	45	44	49	58	49	46	48	49	45	47	48	44	44	67	55	43	68	44	49	45	47	7	88	6	6	7	6	12	13
UAE0183_17	80	82	80	80	81	83	80	81	82	82	86	82	81	81	81	71	50	56	54	63	49	48	53	62	53	47	49	47	49	50	47	48	48	71	58	47	72	48	53	49	51	11	88	10	10	11	10	15	17
UAE0228	78	79	79	79	79	81	78	79	80	80	85	83	79	79	79	67	48	53	51	62	46	46	51	58	49	45	46	45	47	49	45	46	46	66	54	44	69	46	51	46	49	5	85	4	8	9	4	10	15
UAE0183_21	86	87	86	86	86	89	86	87	88	88	90	87	87	87	87	73	55	61	59	69	54	53	55	67	57	52	54	52	54	56	52	53	53	76	63	53	77	53	58	54	56	17	94	16	16	17	16	21	23
UAE0233	76	78	77	77	77	79	76	77	79	78	83	82	77	77	77	65	45	51	49	61	44	43	48	57	48	45	47	48	44	46	47	43	43	66	53	42	66	43	48	43	46	2	87	1	5	6	1	7	12
UAE0233_04	76	78	77	77	77	79	76	77	79	78	80	82	77	77	77	65	45	50	49	61	44	43	48	57	48	45	47	48	44	45	47	43	43	66	53	42	59	43	47	43	46	2	87	1	5	6	1	7	12
UAE0233_09	93	96	96	96	94	98	93	95	95	95	97	94	95	95	95	86	62	70	69	79	64	63	63	75	64	62	64	62	64	66	62	63	63	81	73	60	87	63	66	63	66	22	103	21	25	26	20	27	32
UAE0233_12	86	88	85	85	87	89	86	87	88	88	90	91	87	87	87	76	56	62	60	70	55	54	59	67	59	53	55	53	55	57	53	54	54	77	65	53	78	54	59	55	57	17	94	16	16	17	16	21	23
UAE0233_18	79	81	79	79	80	82	79	80	82	81	86	84	80	80	80	68	48	54	52	64	47	46	51	60	47	48	50	51	47	49	50	46	46	64	57	44	70	46	51	47	49	9	90	8	8	9	8	14	15
UAE0292_04	87	89	88	88	88	90	87	88	90	89	94	93	88	88	88	73	56	62	60	72	55	54	59	68	58	56	58	59	55	57	58	54	54	77	64	53	76	54	59	54	57	13	98	12	16	17	12	18	23
UAE0292_16	84	86	84	84	85	87	84	85	86	86	91	89	85	85	85	73	52	57	56	68	51	50	55	64	55	52	53	49	51	53	49	50	50	73	61	49	74	50	55	51	53	14	93	13	13	14	13	19	20
UAE0292_13	83	85	84	84	84	86	83	84	86	85	90	88	84	84	84	69	49	55	53	68	48	47	52	61	52	46	49	52	48	50	51	47	47	70	57	46	70	47	52	47	50	10	92	9	13	14	9	15	20
UAE0334	79	81	78	80	80	82	79	80	82	81	81	85	80	80	80	66	48	51	50	64	47	46	47	57	49	48	50	51	47	47	50	44	46	66	53	43	67	46	51	45	49	5	90	4	8	9	1	8	13
UAE0359_02	81	83	82	82	82	84	81	82	84	83	88	87	82	82	82	68	48	51	49	66	49	48	50	57	53	50	52	53	49	51	52	48	48	66	53	42	71	48	50	48	51	7	92	6	10	11	1	10	12
UAE0359_03	121	122	122	122	122	123	121	122	123	123	125	122	122	122	122	110	91	97	95	105	90	89	94	98	88	88	89	88	90	92	88	89	89	108	99	88	112	89	93	90	92	48	129	47	51	52	47	53	58
UAE0359_04	78	80	79	79	79	81	78	79	80	80	82	82	79	79	79	67	47	52	51	62	46	45	46	58	50	47	48	44	46	48	44	45	45	67	54	44	68	45	50	44	48	4	88	3	7	8	2	9	14
UAE0359_08	81	82	82	83	82	85	81	82	84	83	87	87	82	82	82	70	51	56	54	66	50	49	54	61	52	51	53	54	50	51	53	48	49	71	56	47	69	49	54	49	52	8	93	7	11	12	6	12	17
UAE0367_01	91	93	91	91	92	94	91	92	94	93	98	97	92	92	92	129	112	117	115	98	111	110	114	123	115	112	112	115	111	113	113	110	110	131	119	107	133	110	114	110	113	103	118	102	102	103	101	104	102
UAE0367_03	95	97	95	95	96	98	95	96	97	97	102	100	96	96	96	130	114	119	117	100	113	112	117	125	113	110	112	111	113	114	110	112	112	127	124	111	128	112	116	113	115	106	119	105	105	106	105	105	106
UAE0396_02	80	82	80	80	81	83	80	81	83	82	84	85	81	81	81	70	49	54	52	65	48	47	50	60	48	49	51	52	48	50	51	47	47	65	57	45	71	47	51	48	50	10	91	9	9	10	8	15	15
UAE0374	111	113	112	113	112	115	111	111	114	113	117	117	111	111	111	136	116	121	119	103	115	114	119	127	118	113	116	119	115	116	118	113	114	136	124	112	137	114	119	115	117	107	109	106	106	107	105	111	106
UAE0396_03	76	78	76	76	77	79	76	77	79	78	83	82	77	77	77	67	46	52	50	61	45	44	49	58	49	43	46	49	45	47	48	44	44	67	55	43	68	44	49	45	47	7	85	6	6	7	6	12	13
UAE0396_05	80	82	80	80	80	83	80	81	82	82	87	84	81	81	81	70	50	55	54	64	49	48	53	62	49	47	49	47	49	51	47	48	48	66	58	47	71	48	53	48	51	11	88	10	10	11	9	16	17
UAE0405	74	76	75	75	74	77	74	75	77	76	81	80	75	75	75	64	43	49	47	59	42	41	43	55	46	43	45	46	42	44	45	41	41	64	51	40	65	41	46	42	44	12	85	11	11	12	11	17	12
UAE0408_01	77	79	77	77	78	80	77	78	79	79	84	82	78	78	78	67	46	52	50	61	45	44	49	58	49	46	47	43	45	47	43	44	44	67	55	43	68	44	49	45	47	7	87	6	6	7	6	12	13
UAE0409_02	76	78	77	77	77	79	76	77	78	78	83	80	77	77	77	65	45	51	49	60	44	43	48	57	48	45	46	42	44	46	42	43	43	66	53	42	66	43	48	43	46	2	86	1	5	6	1	7	12
UAE0411	73	75	74	74	73	76	73	74	76	75	80	79	74	74	74	63	42	48	46	58	41	40	42	54	45	42	44	45	41	43	44	40	40	63	50	39	64	40	45	41	43	11	84	10	10	11	10	16	11
UAE0428_10	80	81	81	81	81	83	80	81	82	82	84	85	81	81	81	66	49	55	51	63	48	47	52	61	52	46	48	46	48	50	46	47	47	70	56	47	70	47	52	47	50	7	88	6	10	11	6	11	17
UAE0428_07	83	85	83	83	84	86	83	84	85	85	90	88	84	84	84	72	52	58	56	67	46	50	55	59	50	52	53	49	51	53	49	50	50	73	61	49	74	50	54	51	53	13	88	12	12	13	12	18	19
UAE0428_19	97	98	97	97	98	100	97	98	100	99	101	103	98	98	98	131	116	120	119	104	117	116	119	126	117	118	118	121	117	119	119	116	116	127	122	111	140	116	120	117	119	109	123	108	108	109	105	108	106
UAE0456	87	89	88	88	88	90	87	88	90	89	94	93	88	88	88	127	108	113	111	94	107	106	110	119	111	108	108	111	107	109	110	106	106	127	116	103	130	106	110	107	109	99	114	98	98	99	97	100	98
UAE0462_01	77	78	78	78	78	80	77	78	80	79	84	83	78	78	78	66	46	51	50	62	45	44	48	57	45	46	48	49	45	47	48	44	44	62	52	42	67	44	49	44	47	3	88	2	6	7	2	8	13
UAE0462_03	79	81	80	80	80	82	79	80	82	81	86	85	80	80	80	66	46	52	50	64	47	46	51	58	47	48	50	51	47	49	50	46	46	63	54	43	69	46	51	46	49	5	90	4	8	9	2	8	13
UAE0483	88	90	89	89	89	91	88	89	91	90	94	93	89	89	89	128	109	114	112	95	108	107	111	120	112	109	109	112	108	110	111	107	107	128	117	104	131	107	111	108	110	100	115	99	99	100	98	101	99
UAE0488_01	83	87	85	85	86	88	85	86	87	87	91	90	86	86	86	69	51	54	52	69	53	52	54	60	53	54	53	51	53	55	51	52	52	65	57	45	76	52	57	53	55	15	93	14	14	15	11	17	18
UAE0488_05	82	83	82	82	82	85	82	83	84	84	86	87	83	83	83	73	52	57	56	66	51	50	55	64	54	49	51	49	51	53	49	50	50	73	60	47	74	50	52	51	53	13	90	12	12	13	12	18	19
UAE0488_04	80	82	81	81	81	84	80	81	83	82	87	86	81	81	81	68	47	53	51	64	49	48	53	58	53	50	52	53	49	51	52	48	48	68	55	44	70	48	53	49	51	11	92	10	10	11	7	12	14
UAE0488_11	85	87	85	85	86	88	85	86	87	87	92	90	86	86	86	75	54	60	58	69	53	52	57	66	57	54	55	51	53	55	51	52	52	72	63	51	76	52	57	53	55	15	95	14	14	15	14	20	21
UAE0498_02	84	86	84	84	85	87	84	85	86	86	91	88	85	85	85	72	53	56	55	68	52	51	52	62	54	53	54	50	52	52	48	51	51	67	58	49	73	51	54	52	52	14	94	13	13	14	11	18	20
UAE0498_04	78	80	78	78	79	81	78	79	81	80	82	80	79	79	79	69	48	54	52	63	47	46	48	60	51	45	48	51	47	49	50	46	46	69	56	45	70	46	51	47	49	9	87	8	8	9	8	14	15
UAE0517	89	91	89	89	90	92	89	90	91	91	96	94	90	90	90	124	108	114	112	95	107	106	111	120	111	105	107	105	107	109	104	106	106	125	118	105	130	106	111	107	109	100	113	99	99	100	99	101	100
UAE0534	78	80	78	78	79	81	78	79	80	80	85	83	79	79	79	68	47	53	51	62	46	45	50	59	50	47	48	44	46	48	44	45	45	68	56	44	69	45	50	46	48	8	88	7	7	8	7	13	14
UAE0550	81	83	81	81	82	84	81	82	84	83	88	87	82	82	82	71	50	55	54	66	49	48	52	61	53	50	52	53	49	51	52	48	48	70	58	45	72	48	53	49	51	11	92	10	10	11	10	15	17
UAE0568_02	78	80	78	78	79	81	78	79	81	80	85	84	79	79	79	68	47	53	51	63	46	45	50	59	50	47	49	50	46	48	49	45	45	68	56	44	69	45	50	46	48	8	89	7	7	8	7	13	14
UAE0568_01	82	84	82	82	83	85	82	83	85	84	89	88	83	83	83	72	51	55	53	67	50	49	49	61	54	51	53	54	50	52	53	49	49	70	57	46	73	49	52	50	52	12	93	11	11	12	9	17	16
UAE0605	86	88	86	86	87	89	86	87	88	88	93	87	87	87	87	76	55	52	50	70	54	53	49	53	58	55	56	52	54	56	52	53	53	65	55	43	77	53	49	54	56	16	96	15	15	16	6	21	13
UAE0659	82	84	84	84	83	86	82	83	84	84	89	87	83	83	83	64	53	57	56	66	52	51	55	62	56	50	52	50	52	54	50	51	51	70	57	48	72	51	55	51	54	10	91	9	13	14	9	15	20
UAE0697	78	80	79	79	79	81	78	79	81	80	85	84	79	79	79	67	47	52	51	63	46	45	46	58	50	47	49	50	46	48	49	45	45	67	54	44	68	45	50	44	48	4	89	3	7	8	2	9	14
UAE0915_09	76	78	77	77	77	80	76	77	79	78	83	82	77	77	77	68	47	52	51	61	46	45	50	58	50	44	47	50	46	48	49	45	45	68	55	44	60	45	50	46	48	8	86	7	7	8	7	13	14
UAE0915_10	77	79	77	77	78	80	77	78	79	79	84	82	78	78	78	67	46	52	50	61	45	44	46	58	45	46	47	43	45	47	43	44	44	63	54	43	68	44	49	45	47	7	87	6	6	7	6	12	13
UAE0915_17	77	79	77	77	78	80	77	78	80	79	81	83	78	78	78	67	46	52	50	62	45	44	49	58	49	46	48	49	45	47	48	44	44	67	55	43	68	44	49	45	47	7	88	6	6	7	6	12	13
UAE0922b	53	55	6	6	54	68	53	54	56	55	60	59	54	54	54	104	86	91	89	71	85	84	88	97	89	86	86	89	85	87	88	84	84	106	92	82	105	84	88	83	87	76	92	75	75	76	75	82	76
UAE0922a	52	54	4	5	53	67	52	53	55	54	58	58	53	53	53	104	85	88	87	70	84	83	86	94	87	85	85	88	84	85	87	82	83	103	92	80	106	83	87	83	86	75	91	74	74	75	72	80	74
UAE0990_6	50	52	3	3	51	65	50	51	53	52	57	56	51	51	51	103	83	88	86	68	82	81	85	94	86	83	83	86	82	84	85	81	81	103	91	79	105	81	85	82	84	73	89	72	72	73	72	79	73
UAE0990_8	51	53	4	4	52	66	51	52	54	53	58	57	52	52	52	104	84	89	87	69	83	82	86	95	87	84	84	87	83	85	86	82	82	104	92	80	106	82	86	83	85	74	90	73	73	74	73	80	74
UAE1053_1	82	85	84	84	85	87	84	85	86	86	90	85	85	85	85	71	54	56	54	68	53	52	55	62	55	51	51	51	53	55	51	52	52	72	58	47	76	52	56	53	55	15	91	14	14	15	14	20	21
UAE1053_10	79	81	79	79	80	82	79	80	82	81	86	85	80	80	80	67	49	54	52	64	48	47	52	60	51	46	49	52	48	49	50	47	47	67	57	44	70	47	51	48	49	10	88	9	9	10	8	15	16
UAE1053_6	78	80	78	78	79	81	78	79	80	80	85	83	79	79	79	68	47	52	50	62	46	45	49	58	50	47	48	44	46	48	44	45	45	67	55	43	69	45	48	46	48	8	88	7	7	8	6	13	13
UAE1087_09	83	84	84	84	84	87	83	84	85	85	87	88	84	84	84	72	54	60	58	68	54	53	58	65	54	52	54	52	54	56	52	53	53	67	58	51	72	53	58	51	56	16	93	15	15	16	14	20	21
UAE1087_25	77	80	78	78	78	81	77	79	79	79	84	82	79	79	79	67	44	52	50	62	46	45	46	58	50	47	48	44	46	48	44	45	45	67	54	43	69	45	48	46	48	8	88	7	7	8	6	13	13
UAE1087_11	77	79	77	77	78	80	77	78	80	79	84	83	78	78	78	67	46	52	50	62	45	44	49	58	49	46	48	49	45	47	48	44	44	67	55	43	68	44	49	45	47	7	88	6	6	7	6	12	13
UAE1150_13	80	81	80	80	80	83	80	81	83	82	87	86	81	81	81	71	50	56	52	65	49	48	50	60	53	45	48	53	49	51	52	48	48	71	57	47	70	48	53	49	51	11	89	10	10	11	10	14	17
UAE1150_16	88	89	88	88	88	91	88	89	91	90	95	90	89	89	89	70	58	62	60	73	57	56	58	69	60	54	58	61	57	59	60	56	56	77	63	54	73	56	61	57	59	19	96	18	18	19	18	24	25
UAE12051	90	92	91	91	91	93	90	91	93	92	97	96	91	91	91	126	110	116	114	97	109	108	113	122	109	107	108	113	109	111	112	108	108	126	117	106	132	108	113	109	111	101	115	100	100	101	100	102	101
UAE12371a	85	89	88	88	88	90	87	88	90	89	92	92	88	88	88	124	107	111	109	94	106	105	108	117	109	104	105	110	106	108	109	105	105	125	114	101	129	105	109	106	108	98	110	97	97	98	97	99	98
UAE12371b	90	92	91	91	91	92	90	91	92	92	94	94	91	91	91	128	111	116	114	96	110	109	113	122	114	111	110	108	110	112	108	109	109	130	119	106	133	109	113	110	112	101	116	100	100	101	99	102	100
UAE12421a	76	78	77	77	77	79	76	77	79	78	83	82	77	77	77	66	45	51	49	61	44	43	48	57	48	45	47	48	44	46	47	43	43	66	54	42	67	43	48	44	46	12	87	11	11	12	11	17	6
UAE12459b	87	89	89	89	89	91	88	89	91	90	94	91	89	89	89	127	109	111	111	95	108	107	105	117	112	109	108	112	108	110	111	107	107	125	114	103	131	107	111	106	110	100	114	99	99	100	96	101	99
UAE1474a	68	70	69	69	69	25	68	69	71	70	75	74	69	69	69	109	89	92	92	75	88	87	91	100	92	89	89	92	88	90	91	87	87	109	97	85	111	87	91	88	90	80	95	79	79	80	78	85	79
UAE1461	73	75	74	74	74	76	73	74	76	75	80	79	74	74	74	63	42	45	46	58	41	40	42	51	45	42	44	45	41	43	44	40	40	60	51	39	64	40	45	38	43	11	84	10	10	11	7	16	11
UAE1474b	72	74	74	74	73	30	72	73	74	74	76	77	73	73	73	114	94	97	97	78	93	92	96	103	97	94	93	91	93	95	91	92	92	114	101	90	103	92	96	93	95	85	99	84	84	85	83	90	84
UAE1701	85	86	86	86	86	32	85	86	87	87	89	89	86	86	86	123	106	108	108	91	105	104	107	115	108	106	105	103	105	107	103	104	104	125	108	99	125	104	106	102	107	97	111	96	96	97	94	102	95
UAE1813	87	89	87	87	88	90	87	88	90	89	94	93	88	88	88	127	108	113	111	94	107	106	110	119	111	108	108	111	107	109	110	106	106	127	116	103	130	106	110	107	109	99	114	98	98	99	97	100	98
UAE1842	88	88	90	90	89	92	88	88	91	90	95	94	88	88	88	115	94	99	97	80	93	92	96	105	97	94	94	97	93	95	96	92	92	114	102	90	116	92	96	93	95	85	88	84	84	85	83	90	84
UAE1959	90	92	92	92	91	94	90	91	93	92	97	96	91	91	91	117	96	101	99	82	95	94	98	107	99	96	96	99	95	97	98	94	94	116	104	92	118	94	98	95	97	87	8	86	86	87	85	92	86
UAE2088	93	95	95	95	94	97	93	94	95	95	100	98	94	94	94	120	99	104	102	84	98	97	101	110	102	99	98	96	98	100	96	97	97	119	107	95	121	97	101	98	100	90	10	89	89	90	88	95	89
UAE3122a	78	80	78	78	79	81	78	79	81	80	85	84	79	79	79	68	47	53	51	63	46	45	47	59	50	47	49	50	46	48	49	45	45	68	55	44	69	45	50	46	48	8	89	7	7	8	7	13	14
UAE3124sk2	77	79	76	76	78	80	77	78	80	79	84	83	78	78	78	67	46	52	50	62	45	44	46	58	49	46	48	49	45	47	48	44	44	67	54	43	68	44	49	45	47	7	88	6	6	7	6	12	13
UAE3124sk1	79	81	79	79	80	82	79	80	82	81	86	85	80	80	80	69	48	54	52	64	47	46	48	60	51	48	50	51	47	49	50	46	46	69	56	45	70	46	51	47	49	9	90	8	8	9	8	14	15
UAE3125	78	80	78	78	79	81	78	79	81	80	85	84	79	79	79	68	47	52	51	63	46	45	50	59	50	47	49	50	46	48	49	45	45	68	56	44	51	45	50	46	48	8	89	7	7	8	7	13	14
UAE3229	88	90	88	88	89	91	88	89	91	90	95	94	89	89	89	128	109	114	112	95	108	107	111	119	112	109	109	112	108	110	111	107	107	128	117	104	130	107	111	108	110	100	115	99	99	100	98	101	99
UAE4502	88	90	88	88	89	91	88	89	91	90	95	94	89	89	89	128	109	114	112	95	108	107	108	120	112	109	109	112	108	110	111	107	107	128	116	104	131	107	111	108	110	100	115	99	99	100	98	101	99
UAE5389	15	13	64	64	16	76	15	12	18	17	22	21	12	12	12	117	96	100	99	82	95	94	98	106	99	96	96	99	95	97	98	94	94	116	104	92	118	94	98	95	97	87	100	86	86	87	85	92	86
UAE5459	32	34	63	63	33	77	32	33	34	34	39	37	33	33	33	112	94	99	97	80	91	93	97	96	95	95	94	92	94	96	92	93	93	114	95	83	116	93	96	93	96	86	97	85	85	86	83	90	84
UAE5469	18	20	49	49	19	63	18	19	21	20	25	24	19	19	19	101	80	86	84	67	79	78	83	92	83	77	80	83	79	81	82	78	78	101	89	77	102	78	83	79	81	71	85	70	70	71	70	76	71
UAE6068	19	21	50	50	20	64	19	20	22	21	26	25	20	20	20	103	82	87	85	68	81	80	84	93	85	82	82	85	81	83	84	80	80	102	90	78	104	80	84	81	83	73	88	72	72	73	71	78	72
UAE6047	84	86	85	85	85	87	84	85	86	86	91	89	85	85	85	30	25	31	13	68	24	1	12	21	12	9	4	2	8	2	6	1	1	24	19	7	25	7	6	8	10	44	94	43	43	44	43	49	44
UAE6134	84	86	86	86	85	88	84	85	86	86	91	89	85	85	85	31	26	32	14	69	25	2	13	22	13	10	5	3	9	3	7	2	2	25	20	8	26	8	7	9	11	45	95	44	44	45	44	50	45
UAE8575	88	90	88	88	89	91	88	89	90	90	95	93	89	89	89	128	109	114	112	94	108	107	108	120	112	109	108	106	108	110	106	107	107	128	116	104	131	107	111	108	110	100	114	99	99	100	98	101	99
UAE8577	93	95	93	93	94	96	93	94	96	95	100	99	94	94	94	128	114	117	115	100	113	112	116	123	117	112	112	117	113	115	116	112	112	133	120	107	128	112	116	113	115	105	120	104	104	105	103	106	104
UAE8578	97	97	97	97	98	100	97	98	99	99	104	101	98	98	98	137	118	123	121	103	117	116	119	129	121	118	117	115	117	119	115	116	116	137	126	113	140	116	120	117	119	109	123	108	108	109	107	110	108
UAE8579	93	95	93	93	94	96	93	94	95	95	100	98	94	94	94	129	114	114	117	99	113	112	116	125	117	114	113	111	113	115	111	112	112	133	122	109	136	112	116	113	115	105	119	104	104	105	103	106	104
UAE8580	98	100	98	98	98	101	98	99	100	100	102	102	99	99	99	137	117	123	122	104	117	116	121	127	121	115	117	115	117	119	115	116	116	138	127	114	140	116	121	117	119	109	121	108	108	109	108	110	109
UAE8582	104	105	104	104	105	107	104	105	106	106	111	108	105	105	105	141	125	130	128	110	124	123	127	136	128	125	124	122	124	126	122	123	123	144	129	120	144	123	127	121	126	116	130	115	115	116	114	117	115
UAE8581	110	111	110	110	111	113	110	111	112	112	117	114	111	111	111	149	130	136	133	116	123	129	133	134	127	130	129	128	130	132	128	129	129	150	138	125	152	129	132	130	132	122	129	121	121	122	120	122	121
UK001424	74	76	74	74	75	77	74	75	77	76	81	80	75	75	75	64	43	49	47	59	42	41	46	55	46	43	45	46	42	44	45	41	41	64	52	40	65	41	46	42	44	4	85	3	1	2	3	9	10
UK001638	77	79	77	77	78	80	77	78	80	79	84	83	78	78	78	66	46	52	50	62	45	44	49	58	49	46	48	49	45	47	48	44	44	67	54	43	67	44	49	44	47	3	88	2	6	7	2	8	13
UK001649	75	77	75	75	76	78	75	76	78	77	82	81	76	76	76	65	44	50	48	60	43	42	47	56	47	44	46	47	43	45	46	42	42	65	53	41	66	42	47	43	45	11	86	10	10	11	10	16	3
UK001766	86	88	88	88	87	91	86	87	89	88	93	92	87	87	87	114	93	98	96	79	92	91	94	104	96	93	93	96	92	94	95	91	91	113	101	88	115	91	94	92	94	84	9	83	83	84	82	89	83
UK001862	76	78	76	76	77	79	76	77	79	78	83	82	77	77	77	66	45	51	49	61	44	43	48	57	48	45	47	48	44	46	47	43	43	66	54	42	67	43	48	44	46	2	87	1	5	6	1	7	12
UK002639	88	90	89	89	89	92	88	89	91	90	95	94	89	89	89	115	94	99	97	80	93	92	96	105	97	94	94	97	93	95	96	92	92	114	102	90	116	92	96	93	95	85	6	84	84	85	83	90	84
UK002724	92	94	93	93	93	96	92	93	95	94	99	98	93	93	93	119	98	103	101	84	97	96	100	109	101	98	98	101	97	99	100	96	96	118	106	94	120	96	100	97	99	89	10	88	88	89	87	94	88
UK002643	76	78	76	76	77	79	76	77	79	78	83	82	77	77	77	66	45	51	49	61	44	43	48	57	48	45	47	48	44	46	47	43	43	66	54	42	67	43	48	44	46	12	87	11	11	12	11	17	6
UK003014	88	90	89	89	89	92	88	89	91	90	95	94	89	89	89	115	94	99	97	80	93	92	96	105	97	94	94	97	93	95	96	92	92	114	102	90	116	92	96	93	95	85	6	84	84	85	83	90	84
UK003016	88	90	89	89	89	92	88	89	91	90	95	94	89	89	89	115	94	99	97	80	93	92	96	105	97	94	94	97	93	95	96	92	92	114	102	90	116	92	96	93	95	85	6	84	84	85	83	90	84
UK003091	72	74	72	72	73	75	72	73	75	74	79	78	73	73	73	62	41	47	45	57	40	39	44	53	44	41	43	44	40	42	43	39	39	62	50	38	63	39	44	40	42	8	83	7	7	8	7	13	8
UK003459	98	100	98	98	99	100	98	99	101	100	105	104	99	99	99	123	102	106	104	89	102	101	104	112	106	103	103	106	102	104	105	101	101	121	109	97	125	101	104	102	104	94	97	93	93	94	90	98	91
UK003679	79	81	79	79	80	82	79	80	82	81	86	85	80	80	80	69	48	54	52	64	47	46	51	60	51	48	50	51	47	49	50	46	46	69	57	45	70	46	51	47	49	5	90	4	8	9	4	10	15
UK004114	78	80	78	78	79	81	78	79	81	80	85	84	79	79	79	68	47	53	51	63	46	45	50	59	50	47	49	50	46	48	49	45	45	68	56	44	69	45	50	46	48	4	89	3	7	8	3	9	14
UK003778	76	78	76	76	77	79	76	77	79	78	83	82	77	77	77	65	45	51	49	61	44	43	48	57	48	45	47	48	44	46	47	43	43	66	53	42	66	43	48	43	46	2	87	1	5	6	1	7	12
UK004384	76	78	76	76	77	79	76	77	79	78	83	82	77	77	77	66	45	51	49	61	44	43	48	57	48	45	47	48	44	46	47	43	43	66	54	42	67	43	48	44	46	12	86	11	11	12	11	17	6
UK004585	88	90	89	89	89	92	88	89	91	90	95	94	89	89	89	115	94	99	97	80	93	92	96	105	97	94	94	97	93	95	96	92	92	114	102	90	116	92	96	93	95	85	6	84	84	85	83	90	84
UK004592	76	78	76	76	77	79	76	77	79	78	83	82	77	77	77	65	45	51	49	61	44	43	48	57	48	45	47	48	44	46	47	43	43	66	53	42	66	43	48	43	46	2	87	1	5	6	1	7	12
UK004994	77	79	77	77	78	80	77	78	80	79	84	83	78	78	78	67	46	52	50	62	45	44	49	58	49	46	48	49	45	47	48	44	44	67	55	43	68	44	49	45	47	13	88	12	12	13	12	18	13
UK005671	75	77	75	75	76	78	75	76	78	77	82	81	76	76	76	65	44	50	48	60	43	42	47	56	47	44	46	47	43	45	46	42	42	65	53	41	66	42	47	43	45	1	86	0	4	5	0	6	11
UK005874	77	79	77	77	78	80	77	78	80	79	84	83	78	78	78	67	46	52	50	62	45	44	49	58	49	46	48	49	45	47	48	44	44	67	55	43	68	44	49	45	47	3	88	2	6	7	2	8	13
UK006373	89	91	90	90	90	93	89	90	92	91	96	95	90	90	90	116	95	99	98	81	94	93	97	106	98	95	95	98	94	96	97	93	93	115	103	91	117	93	97	94	96	86	11	85	85	86	84	91	85
UK006220	77	79	77	77	78	80	77	78	80	79	84	83	78	78	78	66	46	52	50	62	45	44	49	58	49	46	48	49	45	47	48	44	44	67	54	43	67	44	49	44	47	3	88	2	6	7	2	8	13
UK006611	76	78	76	76	77	79	76	77	79	78	83	82	77	77	77	66	45	51	49	61	44	43	48	57	48	45	47	48	44	46	47	43	43	66	54	42	67	43	48	44	46	2	87	1	5	6	1	7	12
UK006684	94	96	95	95	95	98	94	95	97	96	101	100	95	95	95	121	100	105	103	86	99	98	102	110	103	100	100	103	99	101	102	98	98	120	108	96	122	98	102	99	101	91	12	90	90	91	89	96	90
UK006778	75	77	75	75	76	78	75	76	78	77	82	81	76	76	76	65	44	50	48	60	43	42	47	56	47	44	46	47	43	45	46	42	42	65	53	41	66	42	47	43	45	1	86	0	4	5	0	6	11
UK007137	75	77	75	75	76	78	75	76	78	77	82	81	76	76	76	65	44	50	48	60	43	42	47	56	47	44	46	47	43	45	46	42	42	65	53	41	66	42	47	43	45	1	86	0	4	5	0	6	11
UK007231	75	77	75	75	76	76	75	76	78	77	82	81	76	76	76	65	44	50	48	60	43	42	47	56	47	44	46	47	43	45	46	42	42	65	53	41	66	42	47	43	45	1	86	0	4	5	0	6	11
UK007274	77	79	77	77	78	80	77	78	80	79	84	83	78	78	78	66	46	52	50	62	45	44	49	58	49	46	48	49	45	47	48	44	44	66	54	41	68	44	49	45	47	13	88	12	12	13	12	18	5
UK007394	79	81	79	79	80	80	79	80	82	81	86	85	80	80	80	69	48	54	52	64	47	46	51	60	51	48	50	51	47	49	50	46	46	69	57	45	70	46	51	47	49	5	90	4	8	9	4	10	15
UK007275	78	80	78	78	79	81	78	79	81	80	85	84	79	79	79	67	47	53	51	63	46	45	50	59	50	47	49	50	46	48	49	45	45	67	56	43	69	45	50	46	48	14	89	13	13	14	13	19	6
UK007438	76	78	76	76	77	79	76	77	79	78	83	82	77	77	77	66	45	51	49	61	44	43	48	57	48	45	47	48	44	46	47	43	43	66	54	42	67	43	48	44	46	2	87	1	5	6	1	7	12
UK007766	77	79	76	76	78	80	77	78	80	79	84	83	78	78	78	66	46	52	50	62	45	44	49	58	49	46	48	49	45	47	48	44	44	67	55	43	68	44	49	45	47	1	88	2	6	7	2	8	13
UK043	87	89	88	88	88	91	87	88	90	89	94	93	88	88	88	114	93	98	96	79	92	91	95	104	96	93	93	96	92	94	95	91	91	113	101	89	115	91	95	92	94	84	9	83	83	84	82	89	83
UK044b	88	90	89	89	89	92	88	89	91	90	95	94	89	89	89	115	94	99	97	80	93	92	96	105	97	94	94	97	93	95	96	92	92	114	102	90	116	92	96	93	95	85	10	84	84	85	83	90	84
UK054a	73	75	72	73	74	76	73	74	76	75	79	79	74	74	74	92	72	75	74	40	71	70	74	81	74	72	72	75	71	72	74	69	70	90	79	67	93	70	74	71	73	63	84	62	62	63	60	67	61
UK054b	73	75	72	73	74	76	73	74	76	75	79	79	74	74	74	92	72	75	74	40	71	70	74	81	74	72	72	75	71	72	74	69	70	90	79	67	93	70	74	71	73	63	84	62	62	63	60	67	61
UK063a	74	76	73	74	75	77	74	75	77	76	80	80	75	75	75	93	73	76	75	41	72	71	75	82	75	73	73	76	72	73	75	70	71	91	80	68	94	71	75	72	74	64	85	63	63	64	61	68	62
UK063c	74	76	73	74	75	77	74	75	77	76	80	80	75	75	75	93	73	76	75	41	72	71	75	82	75	73	73	76	72	73	75	70	71	91	80	68	94	71	75	72	74	64	85	63	63	64	61	68	62
UK063b	78	80	77	78	79	81	78	79	81	80	84	84	79	79	79	97	77	80	79	45	76	75	79	86	79	77	77	80	76	77	79	74	75	95	84	72	98	75	79	76	78	68	89	67	67	68	65	72	66
UK063d	78	80	77	78	79	81	78	79	81	80	84	84	79	79	79	97	77	80	79	45	76	75	79	86	79	77	77	80	76	77	79	74	75	95	84	72	98	75	79	76	78	68	89	67	67	68	65	72	66
UK066	74	76	73	74	75	77	74	75	77	76	80	80	75	75	75	93	73	76	75	41	72	71	75	82	75	73	73	76	72	73	75	70	71	91	80	68	94	71	75	72	74	64	85	63	63	64	61	68	62
UK092	73	75	72	73	74	76	73	74	76	75	79	79	74	74	74	92	72	75	74	40	71	70	74	81	74	72	72	75	71	72	74	69	70	90	79	67	93	70	74	71	73	63	84	62	62	63	60	67	61
UK099a	74	76	73	74	75	77	74	75	77	76	80	80	75	75	75	93	73	76	75	41	72	71	75	82	75	73	73	76	72	73	75	70	71	91	80	68	94	71	75	72	74	64	85	63	63	64	61	68	62
UK099c	80	82	79	80	81	83	80	81	83	82	86	86	81	81	81	99	79	82	81	47	78	77	81	88	81	79	79	82	78	79	81	76	77	97	86	74	100	77	81	78	80	70	90	69	69	70	67	74	68
UK099d	80	82	79	80	81	83	80	81	83	82	86	86	81	81	81	99	79	82	81	47	78	77	81	88	81	79	79	82	78	79	81	76	77	97	86	74	100	77	81	78	80	70	90	69	69	70	67	74	68
UK102532	77	79	77	77	78	78	77	78	80	79	84	83	78	78	78	67	46	52	50	62	45	44	49	58	49	46	48	49	45	47	48	44	44	67	55	43	68	44	49	45	47	3	88	2	6	7	2	8	13
UK121b	117	119	117	117	118	118	117	118	120	119	124	123	118	118	118	107	86	90	90	102	85	84	89	98	89	86	88	89	85	87	88	84	84	107	95	83	108	84	89	85	87	53	128	52	52	53	52	58	53
UK121a	117	119	117	117	118	118	117	118	120	119	124	123	118	118	118	107	86	90	90	102	85	84	89	98	89	86	88	89	85	87	88	84	84	107	95	83	108	84	89	85	87	53	128	52	52	53	52	58	53
UK128a	89	91	90	90	90	93	89	90	92	91	96	95	90	90	90	116	95	100	98	81	94	93	97	106	98	95	95	98	94	96	97	93	93	115	103	91	117	93	97	94	96	86	7	85	85	86	84	91	85
UK133b	90	92	91	91	91	94	90	91	93	92	97	96	91	91	91	117	96	101	99	82	95	94	98	107	99	96	96	99	95	97	98	94	94	116	104	92	118	94	98	95	97	87	8	86	86	87	85	92	86
UK133c	90	92	91	91	91	94	90	91	93	92	97	96	91	91	91	117	96	101	99	82	95	94	98	107	99	96	96	99	95	97	98	94	94	116	104	92	118	94	98	95	97	87	8	86	86	87	85	92	86
UK133d	90	92	91	91	91	94	90	91	93	92	97	96	91	91	91	117	96	101	99	82	95	94	98	107	99	96	96	99	95	97	98	94	94	116	104	92	118	94	98	95	97	87	8	86	86	87	85	92	86
UK225a	73	75	72	73	74	76	73	74	76	75	79	79	74	74	74	92	72	75	74	40	71	70	74	81	74	72	72	75	71	72	74	69	70	90	79	67	93	70	74	71	73	63	84	62	62	63	60	67	61
UK225b	73	75	72	73	74	76	73	74	76	75	79	79	74	74	74	92	72	75	74	40	71	70	74	81	74	72	72	75	71	72	74	69	70	90	79	67	93	70	74	71	73	63	84	62	62	63	60	67	61
UK225c	72	73	71	72	73	73	72	73	75	74	77	77	73	73	73	91	71	74	73	38	70	69	73	80	73	71	71	74	70	71	73	68	69	89	78	66	92	69	73	70	72	61	81	60	60	61	58	65	60
UK225e	77	79	76	77	78	80	77	78	80	79	83	83	78	78	78	96	76	79	78	44	75	74	78	85	78	76	76	79	75	76	78	73	74	94	83	71	97	74	78	75	77	67	88	66	66	67	64	71	65
UK225d	74	76	73	74	75	77	74	75	77	76	80	80	75	75	75	93	73	76	75	41	72	71	75	82	75	73	73	76	72	73	75	70	71	91	80	68	94	71	75	72	74	64	85	63	63	64	61	68	62
UK231350	95	97	94	94	96	97	95	96	98	97	102	101	96	96	96	120	99	103	101	86	99	98	101	109	103	100	100	103	99	101	102	98	98	118	106	94	122	98	101	99	101	91	94	90	90	91	87	95	88
UK237060	86	88	87	87	87	90	86	87	89	88	93	92	87	87	87	113	92	97	95	78	91	90	94	103	95	92	92	95	91	93	94	90	90	112	100	88	114	90	94	91	93	83	8	82	82	83	81	88	82
UK237066	86	88	87	87	87	90	86	87	89	88	93	92	87	87	87	113	92	97	95	78	91	90	94	103	95	92	92	95	91	93	94	90	90	112	100	88	114	90	94	91	93	83	8	82	82	83	81	88	82
UK237140	78	80	78	78	79	81	78	79	81	80	85	84	79	79	79	68	47	52	51	63	46	45	50	59	50	47	49	50	46	48	49	45	45	68	56	44	69	45	50	46	48	16	89	15	15	16	15	21	16
UK237171	72	72	72	72	73	75	72	73	75	74	79	78	73	73	73	62	41	47	45	57	40	39	44	53	44	41	43	44	40	42	43	39	39	62	50	38	63	39	44	40	42	8	83	7	7	8	7	13	8
UK237176	86	88	87	87	87	90	86	87	89	88	93	92	87	87	87	113	92	97	95	78	91	90	94	103	95	92	92	95	91	93	94	90	90	112	100	88	114	90	94	91	93	83	8	82	82	83	81	88	82
UK237364	81	83	81	81	82	84	81	82	84	83	88	87	82	82	82	122	102	107	105	88	101	100	104	113	105	102	102	105	101	103	104	100	100	121	110	97	124	100	104	101	103	93	108	92	92	93	91	98	92
UK237326	71	73	71	71	72	74	71	72	74	73	78	77	72	72	72	61	40	46	44	56	39	38	43	52	43	40	42	43	39	41	42	38	38	61	49	37	62	38	43	39	41	9	82	8	8	9	8	14	9
UK241931	87	89	88	88	88	91	87	88	90	89	94	93	88	88	88	114	93	98	96	79	92	91	95	104	96	93	93	96	92	94	95	91	91	113	101	89	115	91	95	92	94	84	9	83	83	84	82	89	83
UK241932	87	89	88	88	88	91	87	88	90	89	94	93	88	88	88	114	93	98	96	79	92	91	95	104	96	93	93	96	92	94	95	91	91	113	101	89	115	91	95	92	94	84	9	83	83	84	82	89	83
UK243154	85	87	86	86	86	89	85	86	88	87	92	91	86	86	86	111	91	96	94	77	90	89	93	102	94	91	91	94	90	92	93	89	89	111	98	87	112	89	93	89	92	82	7	81	81	82	80	87	81
UK248229	84	86	85	85	85	88	84	85	87	86	91	90	85	85	85	111	90	95	93	76	89	88	92	101	93	90	90	93	89	91	92	88	88	110	98	86	112	88	92	89	91	81	6	80	80	81	79	86	80
UK250199	89	91	90	90	90	93	89	90	92	91	96	95	90	90	90	116	95	100	98	81	94	93	97	106	98	95	95	98	94	96	97	93	93	115	103	91	117	93	97	94	96	86	7	85	85	86	84	91	85
UK250223	88	90	89	89	89	92	88	89	91	90	95	94	89	89	89	115	94	99	97	80	93	92	96	105	97	94	94	97	93	95	96	92	92	114	102	90	116	92	96	93	95	85	10	84	84	85	83	90	84
UK250353	72	74	72	72	73	75	72	73	75	74	79	78	73	73	73	62	41	47	45	57	40	39	44	53	44	41	43	44	40	42	43	39	39	62	50	38	63	39	44	40	42	8	83	7	7	8	7	13	8
UK250347	89	91	90	90	90	93	89	90	92	91	96	95	90	90	90	116	95	100	98	81	94	93	97	106	98	95	95	98	94	96	97	93	93	115	103	91	117	93	97	94	96	86	7	85	85	86	84	91	85
UK250354	72	74	72	72	73	75	72	73	75	74	79	78	73	73	73	62	41	47	45	57	40	39	44	53	44	41	43	44	40	42	43	39	39	62	50	38	63	39	44	40	42	8	83	7	7	8	7	13	8
UK250851	91	93	92	92	92	95	91	92	94	93	98	97	92	92	92	117	96	101	99	83	95	94	98	107	99	96	96	99	95	97	98	94	94	116	104	92	118	94	98	95	97	88	9	87	87	88	86	92	87
UK251165	89	91	90	90	90	93	89	90	92	91	96	95	90	90	90	116	95	100	98	81	94	93	97	106	98	95	95	98	94	96	97	93	93	115	103	91	117	93	97	94	96	86	7	85	85	86	84	91	85
UK251293	74	76	74	74	75	77	74	75	77	76	81	80	75	75	75	64	43	49	47	59	42	41	46	55	46	43	45	46	42	44	45	41	41	64	52	40	65	41	46	42	44	12	85	11	11	12	11	17	12
UK252424	90	92	91	91	91	94	90	91	93	92	97	96	91	91	91	117	96	101	99	82	95	94	98	107	99	96	96	99	95	97	98	94	94	116	104	92	118	94	98	95	97	87	8	86	86	87	85	92	86
UK253081	73	75	73	73	74	76	73	74	76	75	80	79	74	74	74	63	42	48	46	58	41	40	45	54	45	42	44	45	41	43	44	40	40	63	51	39	64	40	45	41	43	11	84	10	10	11	10	16	11
UK253526	75	77	75	75	76	78	75	76	78	77	82	81	76	76	76	65	44	50	48	60	43	42	47	56	47	44	46	47	43	45	46	42	42	65	53	41	66	42	47	43	45	1	86	0	4	5	0	6	11
UK253446	88	90	89	89	89	92	88	89	91	90	95	94	89	89	89	115	94	99	97	80	93	92	96	105	97	94	94	97	93	95	96	92	92	114	102	90	116	92	96	93	95	85	6	84	84	85	83	90	84
UK253679	75	77	75	75	76	78	75	76	78	77	82	81	76	76	76	65	44	50	48	60	43	42	47	56	47	44	46	47	43	45	46	42	42	65	53	41	66	42	47	43	45	1	86	0	4	5	0	6	11
UK253680	75	77	75	75	76	78	75	76	78	77	82	81	76	76	76	65	44	50	48	60	43	42	47	56	47	44	46	47	43	45	46	42	42	65	53	41	66	42	47	43	45	1	86	0	4	5	0	6	11
UK253682	75	77	75	75	76	78	75	76	78	77	82	81	76	76	76	65	44	50	48	60	43	42	47	56	47	44	46	47	43	45	46	42	42	65	53	41	66	42	47	43	45	1	86	0	4	5	0	6	11
UK260	74	76	73	74	75	77	74	75	77	76	80	80	75	75	75	93	73	76	75	41	72	71	75	82	75	73	73	76	72	73	75	70	71	91	80	68	94	71	75	72	74	64	85	63	63	64	61	68	62
UK263a	74	76	73	74	75	77	74	75	77	76	80	80	75	75	75	93	73	76	75	41	72	71	75	82	75	73	73	76	72	73	75	70	71	91	80	68	94	71	75	72	74	64	85	63	63	64	61	68	62
UK263b	74	76	73	74	75	77	74	75	77	76	80	80	75	75	75	93	73	76	75	41	72	71	75	82	75	73	73	76	72	73	75	70	71	91	80	68	94	71	75	72	74	64	85	63	63	64	61	68	62
UK267329	76	78	76	76	77	79	76	77	79	78	83	82	77	77	77	66	45	51	49	61	44	43	48	57	48	45	47	48	44	46	47	43	43	66	54	42	67	43	48	44	46	2	87	1	5	6	1	7	12
UK263c	74	76	73	74	75	77	74	75	77	76	80	80	75	75	75	93	73	76	75	41	72	71	75	82	75	73	73	76	72	73	75	70	71	91	80	68	94	71	75	72	74	64	85	63	63	64	61	68	62
UK300124	79	81	79	79	80	82	79	80	82	81	86	85	80	80	80	69	48	53	52	64	47	46	51	60	51	48	50	51	47	49	50	46	46	69	57	45	70	46	51	47	49	9	90	8	8	9	8	14	15
UK300203	75	77	76	76	76	78	75	76	78	77	82	81	76	76	76	65	45	50	48	60	44	43	47	56	48	42	44	48	44	46	47	43	43	65	53	41	67	43	48	44	46	2	84	1	5	6	1	7	12
UK300527	76	77	77	77	77	79	76	77	79	78	83	82	77	77	77	67	46	52	50	61	45	44	49	58	49	43	46	49	45	47	48	44	44	67	54	43	68	44	49	45	47	3	85	2	6	7	2	8	13
UK300661	76	78	77	77	77	79	76	77	79	78	83	82	77	77	77	66	45	51	49	61	44	43	48	57	48	45	47	48	44	46	47	43	43	66	54	42	67	43	48	44	46	2	87	1	5	6	1	7	12
UK300741	78	80	80	80	79	80	78	79	80	80	85	83	79	79	79	66	47	53	51	63	46	45	50	59	46	47	48	44	46	48	44	45	45	64	55	44	68	45	49	45	48	6	89	5	9	10	5	11	16
UK301004	90	92	92	92	91	94	90	91	93	92	97	96	91	91	91	117	96	99	99	82	95	94	98	107	99	96	96	99	95	97	98	94	94	116	104	92	118	94	98	95	97	87	12	86	86	87	85	92	86
UK301207	77	79	78	78	78	80	77	78	80	79	84	83	78	78	78	67	46	52	50	62	45	44	49	58	49	46	48	49	45	47	48	44	44	67	55	43	68	44	49	45	47	3	88	2	6	7	2	8	13
UK301283	92	94	94	94	93	96	92	93	95	94	99	98	93	93	93	119	98	103	101	84	97	96	100	108	101	98	98	101	97	99	100	96	96	118	106	94	120	96	100	97	99	89	10	88	88	89	87	94	88
UK301282	84	86	85	85	85	87	84	85	87	86	91	90	85	85	85	72	52	58	56	68	52	51	56	64	56	53	55	56	52	54	55	51	51	73	61	49	75	51	56	52	54	7	95	8	12	13	8	14	19
UK301329	75	77	76	76	76	78	75	76	77	77	82	80	76	76	76	65	44	50	48	59	43	42	47	56	47	44	45	41	43	45	41	42	42	65	53	41	66	42	47	43	45	1	85	0	4	5	0	6	11
UK301406	77	79	78	78	78	80	77	78	80	79	84	83	78	78	78	67	46	52	50	62	46	45	50	58	50	44	47	50	46	48	49	45	45	67	55	43	69	45	50	46	48	4	86	3	7	8	2	8	13
UK301550	80	82	81	81	81	83	80	81	83	82	87	83	81	81	81	70	49	55	53	65	48	47	52	61	48	49	51	52	48	50	51	47	47	66	58	46	71	47	52	48	50	6	91	5	9	10	5	7	16
UK301691matt	83	85	84	84	84	86	83	84	85	85	90	87	84	84	84	73	52	57	56	67	51	50	54	63	55	52	53	49	51	53	49	50	50	72	58	49	74	50	55	50	52	9	93	8	12	13	7	14	19
UK301691shiny	77	79	78	78	78	80	77	78	79	79	84	82	78	78	78	68	47	53	51	61	46	45	50	59	50	44	46	44	46	48	44	45	45	68	56	44	69	45	50	46	48	4	85	3	7	8	3	9	14
UK301962	81	83	82	82	82	84	81	82	84	83	88	87	82	82	82	70	50	56	54	65	49	48	53	62	53	50	52	53	49	51	52	48	48	71	59	47	72	48	53	49	51	4	92	5	9	10	6	12	17
UK301963	81	83	82	82	82	84	81	82	84	83	88	84	82	82	82	70	50	56	54	65	49	48	53	62	53	50	52	53	49	51	52	48	48	71	59	47	72	48	53	49	51	4	92	5	9	10	6	12	17
UK306732	80	82	81	81	81	83	80	81	83	82	87	86	81	81	81	70	49	54	53	65	47	47	52	60	51	49	51	52	48	50	51	47	47	70	58	46	71	47	52	48	50	6	90	5	9	10	5	11	16
UK305898	81	83	82	82	82	84	81	82	84	83	88	87	82	82	82	70	49	55	53	66	49	48	53	60	53	50	52	53	49	51	52	48	48	67	58	46	71	48	53	49	51	7	92	6	10	11	5	11	16
UK308096	79	81	80	80	80	82	79	80	82	81	86	85	80	80	80	69	48	53	51	64	47	46	50	59	51	48	50	51	47	49	50	46	46	68	56	44	70	46	50	47	49	5	90	4	8	9	3	10	14
UK308291	92	93	93	93	92	95	92	93	94	94	96	93	93	93	93	65	60	58	63	76	59	58	52	57	58	60	61	57	59	61	57	58	58	69	60	50	80	58	62	59	61	18	101	17	21	22	16	23	27
UK308646	82	84	83	83	83	85	82	83	85	84	86	84	83	83	83	73	52	58	56	67	51	50	55	64	55	49	52	55	51	53	54	50	50	73	61	48	74	50	54	51	53	9	91	8	12	13	8	14	19
UK323a	73	75	72	73	74	76	73	74	76	75	79	79	74	74	74	92	72	75	74	40	71	70	74	81	74	72	72	75	71	72	74	69	70	90	79	67	93	70	74	71	73	63	84	62	62	63	60	67	61
UK323b	76	78	75	76	77	79	76	77	79	78	82	82	77	77	77	95	75	78	77	43	74	73	77	84	77	75	75	78	74	75	77	72	73	93	82	70	96	73	77	74	76	66	87	65	65	66	63	70	64
UK398a	89	91	90	90	90	93	89	90	92	91	96	95	90	90	90	116	95	100	98	81	94	93	97	106	98	95	95	98	94	96	97	93	93	115	103	91	117	93	97	94	96	86	7	85	85	86	84	91	85
UK398b	89	91	90	90	90	93	89	90	92	91	96	95	90	90	90	116	95	100	98	81	94	93	97	106	98	95	95	98	94	96	97	93	93	115	103	91	117	93	97	94	96	86	7	85	85	86	84	91	85
UK399b	90	92	91	91	91	94	90	91	93	92	97	96	91	91	91	117	96	100	99	82	95	94	98	107	99	96	96	99	95	97	98	94	94	116	104	92	118	94	98	95	97	87	8	86	86	87	85	92	86
UK399a	90	92	91	91	91	94	90	91	93	92	97	96	91	91	91	117	96	100	99	82	95	94	98	107	99	96	96	99	95	97	98	94	94	116	104	92	118	94	98	95	97	87	8	86	86	87	85	92	86
UK400124	77	79	77	77	78	80	77	78	80	79	84	80	78	78	78	67	46	52	50	62	45	44	49	58	49	46	48	49	45	47	48	44	44	67	55	43	68	44	49	45	47	7	88	6	6	7	6	12	13
UK400167	72	74	73	73	73	73	72	73	75	74	79	78	73	73	73	61	40	46	44	57	40	39	44	52	44	41	43	44	40	42	43	39	39	61	49	37	63	39	44	40	42	10	82	9	9	10	8	14	9
UK400169	75	77	76	76	76	78	75	76	78	77	82	81	76	76	76	65	44	50	48	60	43	42	47	56	47	44	46	47	43	45	46	42	42	65	53	41	66	42	47	43	45	11	86	10	10	11	10	16	3
UK400200	89	91	90	90	90	92	89	90	92	91	96	94	90	90	90	78	58	64	62	74	57	56	61	68	61	58	60	61	57	59	60	56	56	75	66	55	77	56	61	56	59	15	100	14	18	19	14	20	25
UK400276	79	81	80	80	80	82	79	80	82	81	86	85	80	80	80	68	48	54	52	64	47	46	51	60	51	48	50	51	47	49	50	46	46	69	56	45	69	46	50	46	49	5	90	4	8	9	4	10	15
UK400926	87	89	88	88	88	90	87	88	89	89	94	92	88	88	88	77	57	62	61	71	56	55	60	69	59	54	56	54	56	58	54	55	55	78	64	53	70	55	60	55	58	14	95	13	17	18	13	19	24
UK400947	77	79	78	78	78	80	77	78	80	79	84	83	78	78	78	66	46	52	50	62	45	44	49	58	49	46	48	49	45	46	48	44	44	67	54	43	67	44	49	44	47	3	88	2	6	7	2	8	13
UK401222	84	86	85	85	85	87	84	85	86	86	91	89	85	85	85	74	53	58	57	68	52	51	56	64	56	53	54	50	52	54	50	51	51	73	61	50	75	51	56	52	54	10	94	9	13	14	9	15	20
UK401127	78	79	79	79	79	81	78	79	80	80	85	83	79	79	79	68	47	53	51	62	46	45	50	59	49	47	48	44	46	48	44	45	45	68	55	44	69	45	50	46	48	14	88	13	13	14	13	19	14
UK401225	81	82	82	82	81	84	81	82	84	83	88	87	82	82	82	68	50	55	53	66	49	48	49	61	52	50	52	53	49	51	52	48	48	70	56	46	72	48	52	49	51	17	92	16	16	17	15	22	8
UK401257	91	93	93	93	92	95	91	92	94	93	98	97	92	92	92	118	97	102	100	83	96	95	96	108	100	97	97	100	96	98	99	95	95	117	104	93	119	95	99	96	98	88	9	87	87	88	86	93	87
UK401302	78	80	79	79	79	81	78	79	80	80	85	83	79	79	79	68	47	52	51	62	46	45	49	58	50	47	48	44	46	48	44	45	45	67	55	43	69	45	50	46	48	4	88	3	7	8	3	9	14
UK401435	77	79	78	78	78	80	77	78	80	79	84	83	78	78	78	65	45	51	49	62	45	44	49	57	49	46	48	49	45	47	48	44	44	66	53	42	67	44	49	44	47	3	88	2	6	7	1	7	12
UK401589	77	79	78	78	78	80	77	78	80	79	84	83	78	78	78	67	46	52	50	62	45	44	49	58	49	46	48	49	45	47	48	44	44	67	55	43	68	44	49	45	47	3	88	2	6	7	2	8	13
UK401627	82	84	83	83	83	85	82	83	85	84	89	88	83	83	83	72	51	57	55	67	50	49	54	57	54	51	53	54	50	52	53	49	49	72	60	48	73	49	54	50	52	8	93	7	11	12	7	13	18
UK401719	82	84	83	83	83	85	82	83	85	84	89	88	83	83	83	72	51	54	52	67	50	49	51	60	54	51	53	54	50	52	53	49	49	69	57	45	73	49	51	50	52	8	93	7	11	12	4	13	15
UK401689	77	79	78	78	78	80	77	78	80	79	84	83	78	78	78	66	46	51	50	62	45	44	49	57	49	46	48	49	45	47	48	44	44	66	54	43	67	44	49	44	47	3	88	2	6	7	2	8	13
UK401778	74	76	75	75	75	77	74	75	77	76	81	80	75	75	75	64	43	49	47	59	42	41	46	55	46	43	45	46	42	44	45	41	41	64	52	40	65	41	46	42	44	10	85	9	9	10	9	15	10
UK401821	93	95	95	95	94	97	93	94	96	95	97	99	94	94	94	120	99	103	101	85	98	97	100	109	98	99	99	102	98	100	101	97	97	114	106	94	121	97	100	98	100	90	11	89	89	90	87	95	88
UK401823	80	82	81	81	81	83	80	81	82	82	84	85	81	81	81	69	50	56	52	64	49	48	53	60	53	45	47	47	49	51	47	48	48	71	58	47	69	48	53	48	51	7	88	6	10	11	6	10	17
UK401827	80	82	81	81	81	83	80	81	82	82	87	85	81	81	81	69	49	54	53	64	49	48	53	61	53	47	49	47	49	51	47	48	48	70	57	46	71	48	53	48	51	7	88	6	10	11	5	11	16
UK402034	86	88	83	87	87	89	86	87	89	88	89	92	87	87	87	69	55	54	52	71	54	53	55	60	54	55	56	58	54	52	57	49	53	69	57	45	73	53	58	54	56	16	97	15	13	14	11	17	18
UK402167	76	78	77	77	77	79	76	77	79	78	83	82	77	77	77	65	45	51	49	61	44	43	48	57	48	45	47	48	44	46	47	43	43	66	53	42	66	43	48	43	46	2	87	1	5	6	1	7	12
UK402313	81	83	82	82	82	84	81	82	84	83	88	87	82	82	82	65	49	50	48	66	49	48	53	56	53	50	52	53	49	51	52	48	48	70	53	41	72	48	53	49	51	17	92	16	16	17	15	21	16
UK402884	76	78	77	77	77	79	76	77	79	78	83	82	77	77	77	66	45	51	49	61	44	43	48	57	48	45	47	48	44	46	47	43	43	66	54	42	67	43	48	44	46	12	87	11	11	12	11	17	4
UK402466	81	83	82	82	82	84	81	82	84	83	88	86	82	82	82	70	50	56	54	66	49	48	53	62	53	50	52	53	49	51	52	48	48	71	58	47	71	48	53	48	51	7	92	6	10	11	6	12	17
UK402969	74	76	75	75	75	77	74	75	76	76	81	79	75	75	75	65	44	50	48	58	43	42	47	56	43	41	43	41	43	45	41	42	42	61	53	41	66	42	47	43	45	1	82	0	4	5	0	6	11
UK403028	77	79	77	77	78	80	77	78	80	79	84	83	78	78	78	67	46	52	50	62	45	44	49	58	49	46	48	49	45	47	48	44	44	67	55	43	68	44	49	45	47	7	88	6	6	7	6	12	13
UK403089	83	84	84	84	83	86	83	84	85	85	89	84	84	84	84	72	53	59	57	67	52	51	56	65	51	50	52	50	52	54	50	51	51	67	61	50	75	51	56	52	54	10	91	9	13	14	9	15	20
UK403091	78	80	79	79	79	81	78	79	81	80	85	84	79	79	79	67	47	53	51	63	46	45	50	59	50	47	49	50	46	48	49	45	45	68	55	44	68	45	50	45	48	4	89	3	7	8	3	9	14
UK403124	76	78	77	77	76	79	76	77	79	78	83	82	77	77	77	66	46	52	50	61	45	44	49	58	49	43	46	49	45	47	48	44	44	67	54	43	67	44	49	44	47	3	85	2	6	7	2	8	13
UK403226	81	83	81	82	82	84	81	82	84	83	87	87	82	82	82	70	50	55	53	66	49	48	53	61	52	50	52	53	49	50	52	47	48	70	58	46	71	48	53	49	51	7	92	6	10	11	5	11	16
UK403319	76	78	77	77	77	79	76	77	79	78	83	82	77	77	77	65	45	51	49	61	44	43	48	57	48	45	47	48	44	46	47	43	43	66	53	42	66	43	48	43	46	2	87	1	5	6	1	7	12
UK403473	76	78	77	77	77	79	76	77	79	78	83	82	77	77	77	66	45	51	49	61	44	43	47	56	48	45	47	48	43	46	47	43	43	66	54	42	67	43	48	43	45	12	87	11	11	12	11	17	4
UK403424	97	99	98	98	98	97	97	98	100	99	104	103	98	98	98	122	101	105	103	88	101	100	103	111	105	102	102	105	101	103	104	100	100	120	108	96	124	100	103	101	103	93	96	92	92	93	89	97	90
UK403476	79	81	80	80	80	82	79	80	82	81	86	85	80	80	80	67	47	53	51	64	47	46	51	58	51	48	50	51	47	49	50	46	46	68	55	44	68	46	51	46	49	5	90	4	8	9	3	9	14
UK403616	87	88	88	88	88	89	87	88	89	89	94	91	88	88	88	74	54	59	58	71	53	52	54	66	56	51	53	51	53	55	51	52	52	71	60	49	61	52	57	52	55	15	95	14	18	19	14	20	25
UK403633	96	98	98	98	97	100	96	97	99	98	103	102	97	97	97	119	102	107	105	88	101	100	104	113	105	102	102	105	101	103	104	100	100	122	106	98	120	100	104	97	103	93	14	92	92	93	91	98	92
UK403635	77	79	78	78	78	80	77	78	80	79	84	82	78	78	78	58	47	51	50	62	46	45	49	58	50	44	46	50	46	48	49	45	45	67	54	43	68	45	50	45	48	4	86	3	7	8	3	9	14
UK403636	76	78	77	77	77	79	76	77	79	78	83	82	77	77	77	66	46	52	50	61	45	44	49	58	45	43	46	49	45	47	48	44	44	63	54	42	67	44	48	44	47	3	85	2	6	7	2	8	13
UK403660	77	79	77	77	78	80	77	78	80	79	84	83	78	78	78	67	46	51	50	62	45	44	49	58	49	46	48	49	45	47	48	44	44	67	55	43	68	44	49	45	47	7	88	6	6	7	6	12	13
UK403739	76	77	77	77	77	79	76	77	78	78	83	81	77	77	77	66	46	52	50	60	45	44	49	58	48	43	45	43	45	47	43	44	44	67	53	43	67	44	49	44	47	3	84	2	6	7	2	8	13
UK403842	80	82	81	81	81	83	80	81	83	82	87	86	81	81	81	66	49	55	53	65	48	47	52	61	52	49	51	52	48	50	51	47	47	70	58	46	71	47	52	48	50	6	91	5	9	10	5	11	16
UK403804	92	94	94	94	93	94	92	93	95	94	99	95	93	93	93	119	98	103	101	84	97	96	100	109	101	98	98	101	97	99	100	96	96	118	106	94	120	96	100	97	99	89	10	88	88	89	87	94	88
UK404079	76	78	77	77	77	79	76	77	79	78	83	81	77	77	77	65	45	51	49	61	44	43	48	57	48	45	47	48	44	46	47	43	43	66	53	42	66	43	48	43	46	2	87	1	5	6	1	7	12
UK404107	81	82	82	82	81	84	81	82	83	83	88	86	82	82	82	71	51	56	55	65	49	49	54	62	48	48	50	48	50	52	48	49	49	68	58	48	65	49	54	49	52	8	88	7	11	12	7	13	18
UK404270	80	82	81	81	81	83	80	81	82	82	84	85	81	81	81	68	50	52	52	64	49	48	53	58	47	47	49	47	49	49	45	48	48	63	56	47	69	48	51	48	49	7	88	6	10	11	4	12	17
UK404643	79	81	80	80	79	82	79	80	81	81	86	84	80	80	80	67	48	54	52	63	47	46	51	60	47	45	47	45	47	49	45	46	46	65	55	45	68	46	51	45	49	6	87	5	9	10	5	11	16
UK4047	85	87	87	87	86	89	85	86	88	87	92	91	86	86	86	112	91	96	94	77	90	89	93	102	94	91	91	94	90	92	93	89	89	111	99	87	113	89	93	90	92	82	9	81	81	82	80	87	81
UK404735	113	114	110	114	113	113	113	114	116	115	116	118	114	114	114	131	117	119	117	104	116	115	120	124	111	114	117	120	116	114	119	111	115	130	118	109	132	115	120	113	118	108	110	107	107	108	103	109	104
UK404919	81	83	82	82	82	84	81	82	83	83	88	86	82	82	82	70	50	56	54	65	49	48	53	62	53	50	51	47	49	51	47	48	48	71	58	47	71	48	52	48	51	7	91	6	10	11	6	12	17
UK405020	92	94	94	94	93	96	92	93	95	94	99	98	93	93	93	119	98	103	101	84	97	96	100	109	100	98	98	101	97	99	100	96	96	118	105	93	119	96	100	97	99	89	14	88	88	89	87	94	88
UK404956	78	80	79	79	79	81	78	79	81	80	85	83	79	79	79	67	47	53	51	63	46	45	50	59	50	47	49	50	46	48	49	45	45	68	55	44	67	45	50	45	48	4	89	3	7	8	3	9	14
UK405133	78	79	79	79	78	81	78	79	81	80	85	81	79	79	79	68	47	53	51	63	46	45	50	56	49	47	49	50	46	48	49	45	45	68	55	44	69	45	50	46	48	4	89	3	7	8	3	9	14
UK405196	80	82	81	81	81	83	80	81	83	82	87	86	81	81	81	70	49	55	53	65	48	47	52	61	52	49	51	52	48	50	51	47	47	70	58	46	71	47	52	48	50	6	91	5	9	10	5	11	16
UK405405	80	82	80	80	81	83	80	81	83	82	87	86	81	81	81	68	48	52	50	65	48	47	52	58	51	48	50	52	48	50	51	47	47	69	56	44	70	47	52	48	50	10	91	9	9	10	8	13	15
UK405722	93	94	95	95	94	97	93	94	96	95	100	99	94	94	94	118	98	103	102	85	97	96	101	110	100	95	98	101	97	99	100	96	96	119	106	95	116	96	101	97	99	89	9	88	88	89	88	94	89
UK405862	91	93	92	92	92	94	91	92	94	93	95	97	92	92	92	80	60	66	64	76	59	58	62	71	63	60	62	63	59	61	62	58	58	81	68	57	80	58	62	58	61	17	102	16	20	21	16	22	27
UK406006	89	91	91	91	90	93	89	90	92	91	96	94	90	90	90	115	95	99	96	81	94	93	96	104	98	94	94	98	94	96	97	93	93	114	102	90	116	93	96	94	96	86	11	85	85	86	83	90	84
UK406646	75	77	76	76	76	78	75	76	77	77	82	77	76	76	76	65	44	50	48	59	43	42	47	56	47	44	45	41	43	45	41	42	42	65	53	41	66	42	47	43	45	1	85	0	4	5	0	6	11
UK408226	82	84	83	83	83	85	82	83	85	84	89	88	83	83	83	72	51	56	54	67	50	49	53	62	54	51	53	54	50	52	53	49	49	71	59	47	73	49	53	50	52	18	92	17	17	18	16	23	17
UK407978	80	81	81	81	80	83	80	81	82	82	87	85	81	81	81	69	49	55	53	64	48	47	52	60	52	49	50	46	48	50	46	47	47	68	56	46	69	47	52	47	50	6	90	5	9	10	5	11	16
UK408350	78	80	79	79	79	81	78	79	81	80	85	84	79	79	79	67	47	53	51	62	46	45	50	59	50	47	49	50	46	48	49	45	45	68	56	44	69	45	50	46	48	1	89	2	6	7	3	9	14
UK408377	81	82	82	82	81	84	81	82	84	83	88	87	82	82	82	70	51	57	55	66	50	49	53	63	53	48	51	54	50	52	53	49	49	69	57	48	71	49	54	48	52	8	90	7	11	12	7	13	18
UK408567	77	79	78	78	78	80	77	78	79	79	84	82	78	78	78	67	46	51	49	61	45	44	48	57	45	46	47	43	45	47	43	44	44	62	54	42	68	44	48	45	47	13	87	12	12	13	11	18	12
UK409111	80	82	81	81	81	83	80	81	82	82	87	84	81	81	81	69	49	54	53	64	48	47	52	61	52	49	50	46	48	50	46	47	47	69	57	46	63	47	52	47	50	6	90	5	9	10	5	11	16
UK409283	90	91	86	91	91	93	90	91	93	92	89	95	91	91	91	71	59	56	58	75	58	57	58	62	56	59	61	62	58	55	61	52	57	71	58	47	76	57	62	58	60	16	101	15	19	20	10	16	21
UK409775	76	78	77	77	77	79	76	77	78	78	83	81	77	77	77	61	44	50	48	60	44	43	48	56	48	45	46	42	44	46	42	43	43	65	53	41	67	43	48	44	46	12	86	11	11	12	10	16	11
UK433a	75	77	75	75	76	78	75	76	78	77	82	81	76	76	76	65	44	50	48	60	43	42	47	56	47	44	46	47	43	45	46	42	42	65	53	41	66	42	47	43	45	23	86	22	22	23	22	28	23
UK409989	96	98	98	98	97	100	96	97	99	98	103	102	97	97	97	123	102	104	105	88	101	100	103	111	105	102	102	105	101	103	104	100	100	121	109	97	123	100	104	101	103	93	14	92	92	93	90	97	92
UK433b	75	77	75	75	76	78	75	76	78	77	82	81	76	76	76	65	44	50	48	60	43	42	47	56	47	44	46	47	43	45	46	42	42	65	53	41	66	42	47	43	45	23	86	22	22	23	22	28	23
UK458a	75	77	75	75	76	78	75	76	78	77	82	81	76	76	76	64	44	50	48	60	43	42	47	56	47	44	46	47	43	45	46	42	42	64	53	40	66	42	47	43	45	11	86	10	10	11	10	16	3
UK458b	75	77	75	75	76	78	75	76	78	77	82	81	76	76	76	65	44	50	48	60	43	42	47	56	47	44	46	47	43	45	46	42	42	65	53	41	66	42	47	43	45	1	86	0	4	5	0	6	11
UK484	78	80	77	78	79	81	78	79	81	80	84	84	79	79	79	97	77	80	79	45	76	75	79	86	79	77	77	80	76	77	79	74	75	95	84	72	98	75	79	76	78	68	88	67	67	68	65	72	66
UK487a	74	76	74	74	75	77	74	75	77	76	81	80	75	75	75	64	43	49	47	59	42	41	46	55	46	43	45	46	42	44	45	41	41	64	52	40	65	41	46	42	44	10	85	9	9	10	9	15	2
UK487b	76	78	76	76	77	79	76	77	79	78	83	82	77	77	77	66	45	51	49	61	44	43	48	57	48	45	47	48	44	46	47	43	43	66	54	42	67	43	48	44	46	12	87	11	11	12	11	17	4
UK487c	77	79	77	77	78	80	77	78	80	79	84	83	78	78	78	67	46	51	50	62	45	44	49	58	49	46	48	49	45	47	48	44	44	67	55	43	68	44	49	45	47	13	88	12	12	13	12	18	5
UK488b	76	78	76	76	77	79	76	77	79	78	83	82	77	77	77	66	45	51	49	61	44	43	48	57	48	45	47	48	44	46	47	43	43	66	54	42	67	43	48	44	46	12	87	11	11	12	11	17	4
UK488a	76	78	76	76	77	79	76	77	79	78	83	82	77	77	77	66	45	51	49	61	44	43	48	57	48	45	47	48	44	46	47	43	43	66	54	42	67	43	48	44	46	12	87	11	11	12	11	17	4
UK500213	80	82	81	81	81	83	80	81	83	82	87	86	81	81	81	69	49	55	53	65	48	47	52	61	52	49	51	52	48	50	51	47	47	70	57	46	70	47	52	47	50	6	91	5	9	10	5	11	16
UK500626	76	78	77	77	77	79	76	77	79	78	83	82	77	77	77	66	45	51	49	61	44	43	48	57	48	45	47	48	44	46	47	43	43	66	54	42	67	43	48	44	46	12	87	11	11	12	11	17	12
UK501770	101	103	102	102	101	103	101	102	103	103	108	106	102	102	102	118	105	107	105	91	105	104	104	113	109	106	105	103	105	107	103	104	104	122	110	98	128	104	104	105	107	97	99	96	96	97	91	101	92
UK501771	103	105	104	104	104	105	103	104	106	105	110	109	104	104	104	122	101	105	103	94	107	106	109	111	111	108	108	111	107	109	110	106	106	120	108	96	130	106	109	107	109	99	102	98	98	99	89	97	90
UK501957	114	115	115	115	115	116	114	115	116	116	120	118	115	115	115	137	119	113	111	104	118	117	113	119	121	117	116	116	118	120	116	117	117	131	115	104	141	117	113	118	120	110	112	109	109	110	100	115	101
UK501958	96	98	97	97	97	98	96	97	99	98	103	102	97	97	97	121	100	104	102	87	100	99	102	110	104	101	101	104	100	102	103	99	99	119	107	95	123	99	102	100	102	92	95	91	91	92	88	96	89
UK502030	75	76	76	76	76	78	75	76	78	77	82	81	76	76	76	66	45	51	49	60	44	43	48	57	46	42	45	48	44	46	47	43	43	66	53	42	66	43	48	44	46	2	84	1	5	6	1	7	12
UK502449	97	99	98	98	98	99	97	98	100	99	104	103	98	98	98	119	99	104	102	88	100	99	104	110	103	98	101	104	100	101	102	99	99	119	107	96	122	99	103	100	101	92	94	91	91	92	88	95	90
UK502305	104	106	103	105	105	106	104	105	107	106	109	110	105	105	105	126	107	108	107	95	106	107	110	113	108	109	109	112	108	108	111	105	107	124	112	100	129	107	110	108	110	100	101	99	99	100	93	101	94
UK502892	79	81	80	80	80	82	79	80	82	81	86	85	80	80	80	69	48	54	51	64	47	46	51	60	51	48	50	51	47	49	50	46	46	69	57	45	70	46	51	47	49	5	90	4	8	9	4	10	15
UK516a	76	78	76	76	77	79	76	77	79	78	83	82	77	77	77	66	45	51	49	61	44	43	48	57	48	45	47	48	44	46	47	43	43	66	54	42	67	43	48	44	46	2	87	1	5	6	1	7	12
UK516b	78	80	78	78	79	81	78	79	81	80	85	84	79	79	79	68	47	53	51	63	46	45	50	59	50	47	49	50	46	48	49	45	45	68	56	44	69	45	50	46	48	4	89	3	7	8	3	9	14
UK521a	80	82	80	80	81	83	80	81	83	82	87	86	81	81	81	70	49	55	53	65	48	47	52	61	52	49	51	52	48	50	51	47	47	70	58	46	71	47	52	48	50	6	91	5	9	10	5	11	16
UK521b	75	77	75	75	76	78	75	76	78	77	82	81	76	76	76	65	44	50	48	60	43	42	47	56	47	44	46	47	43	45	46	42	42	65	53	41	66	42	47	43	45	1	86	0	4	5	0	6	11
UK536	74	76	74	74	75	77	74	75	77	76	81	80	75	75	75	64	43	49	47	59	42	41	46	55	46	43	45	46	42	44	45	41	41	64	52	40	65	41	46	42	44	10	85	9	9	10	9	15	4
UK537a	73	75	73	73	74	76	73	74	76	75	80	79	74	74	74	63	42	48	46	58	41	40	45	54	45	42	44	45	41	43	44	40	40	63	51	39	64	40	45	41	43	9	84	8	8	9	8	14	3
UK540a	73	75	73	73	74	76	73	74	76	75	80	79	74	74	74	63	42	48	46	58	41	40	45	54	45	42	44	45	41	43	44	40	40	63	51	39	64	40	45	41	43	9	84	8	8	9	8	14	3
UK537b	73	75	73	73	74	76	73	74	76	75	80	79	74	74	74	63	42	48	46	58	41	40	45	54	45	42	44	45	41	43	44	40	40	63	51	39	64	40	45	41	43	9	84	8	8	9	8	14	3
UK540b	73	75	73	73	74	76	73	74	76	75	80	79	74	74	74	63	42	48	46	58	41	40	45	54	45	42	44	45	41	43	44	40	40	63	51	39	64	40	45	41	43	9	84	8	8	9	8	14	3
UK547	75	77	75	75	76	78	75	76	78	77	82	81	76	76	76	65	44	50	48	60	43	42	47	56	47	44	46	47	43	45	46	42	42	65	53	41	66	42	47	43	45	1	86	0	4	5	0	6	11
UK549	74	76	74	74	75	77	74	75	77	76	81	80	75	75	75	64	43	49	47	59	42	41	46	55	46	43	45	46	42	44	45	41	41	64	52	40	65	41	46	42	44	10	85	9	9	10	9	15	4
UK551	73	75	73	73	74	74	73	74	76	75	80	79	74	74	74	63	42	48	46	58	41	40	45	54	45	42	44	45	41	43	44	40	40	63	51	39	64	40	45	41	43	9	84	8	8	9	8	14	3
UK556	73	75	73	73	74	76	73	74	76	75	80	79	74	74	74	63	42	48	46	58	41	40	45	54	45	42	44	45	41	43	44	40	40	63	51	39	64	40	45	41	43	9	84	8	8	9	8	14	3
UK560	75	77	75	75	76	78	75	76	78	77	82	81	76	76	76	65	44	50	48	60	43	42	47	56	47	44	46	47	43	45	46	42	42	65	53	41	66	42	47	43	45	1	86	0	4	5	0	6	11
UK600248	78	80	79	79	79	81	78	79	81	80	85	84	79	79	79	67	47	53	51	63	46	45	50	59	50	47	49	50	46	48	49	45	45	68	55	44	68	45	50	45	48	4	89	3	7	8	3	9	14
UK595a	88	90	89	89	89	92	88	89	91	90	95	94	89	89	89	115	94	99	97	80	93	92	96	105	97	94	94	97	93	95	96	92	92	114	102	90	116	92	96	93	95	85	6	84	84	85	83	90	84
UK600252	79	81	80	80	80	82	79	80	81	81	86	84	80	80	80	69	49	55	52	63	48	47	49	60	52	45	47	46	48	50	46	47	47	70	56	46	69	47	52	47	50	6	87	5	9	10	5	10	16
UK600657	80	82	80	81	81	83	80	81	83	82	86	85	81	81	81	69	50	55	53	65	49	48	53	61	52	47	50	53	49	50	52	47	48	70	57	46	70	48	53	48	51	7	89	6	10	11	5	11	16
UK600935	83	85	84	84	84	86	83	84	85	85	90	85	84	84	84	72	52	57	55	67	52	51	53	63	56	50	51	50	52	54	50	51	51	73	59	48	70	51	56	52	54	14	90	13	11	12	12	18	19
UK601761	89	91	91	91	90	93	89	90	92	91	96	95	90	90	90	116	95	100	98	81	94	93	97	106	98	95	95	98	94	96	97	93	93	115	103	91	117	93	97	94	96	86	11	85	85	86	84	91	85
UK603404	85	87	86	86	86	88	85	86	87	87	92	90	86	86	86	74	55	59	57	69	54	53	53	65	58	51	52	52	54	56	52	53	53	74	60	50	77	53	58	54	56	12	93	11	15	16	11	17	22
UK603405	84	86	85	85	85	87	84	85	86	86	91	85	85	85	85	70	52	58	56	68	51	50	55	63	55	52	53	49	51	53	49	50	50	73	62	48	73	50	55	51	53	10	94	9	13	14	9	15	20
UK603564	79	80	80	80	79	82	79	80	81	81	86	84	80	80	80	67	48	54	52	63	47	46	48	60	47	48	49	45	47	49	45	46	46	65	54	45	69	46	51	46	49	5	89	4	8	9	4	10	15
UK603657	90	92	83	91	91	93	90	91	93	92	89	96	91	91	91	71	59	57	55	75	58	57	62	63	54	59	61	62	58	52	61	49	57	72	59	48	72	57	62	57	60	16	101	15	19	20	7	13	18
UK603612	105	107	106	106	106	108	105	106	107	107	112	106	106	106	106	94	74	72	77	88	73	72	69	76	77	73	74	71	73	75	71	72	72	87	82	70	95	72	77	65	75	31	115	30	34	35	22	34	41
UK603918	78	80	79	79	79	81	78	79	81	80	85	84	79	79	79	67	47	53	51	63	46	45	50	59	50	47	49	50	46	48	49	45	45	68	55	44	68	45	50	45	48	4	89	3	7	8	3	9	14
UK604116	77	79	78	78	78	80	77	78	79	79	84	81	78	78	78	66	46	52	50	61	45	44	49	58	49	46	47	43	45	47	43	44	44	67	54	43	67	44	49	44	47	3	87	2	6	7	2	8	13
UK604332	90	92	92	92	91	94	90	91	92	92	97	95	91	91	91	116	95	101	99	81	94	93	98	107	98	92	94	92	94	96	92	93	93	116	104	92	117	93	98	94	96	86	9	85	85	86	85	91	86
UK604374	78	80	79	79	79	81	78	79	81	80	85	84	79	79	79	67	47	53	51	63	46	45	50	58	50	47	49	50	46	48	49	45	45	68	55	44	67	45	50	45	48	4	89	3	7	8	3	9	14
UK604779	75	77	76	76	76	78	75	76	77	77	82	80	76	76	76	69	48	54	52	60	47	46	50	56	51	48	49	45	46	49	45	46	46	69	57	45	68	46	51	46	48	9	86	8	6	7	8	14	15
UK604947	81	83	82	82	82	84	81	82	84	83	88	87	82	82	82	70	50	55	54	66	49	48	52	61	53	50	52	53	49	51	52	48	48	70	58	47	71	48	53	47	51	7	92	6	10	11	5	12	17
UK605126	80	81	81	81	81	83	80	81	82	82	87	82	81	81	81	67	49	52	50	64	48	47	52	58	52	49	47	46	48	50	46	47	47	70	54	43	71	47	52	48	50	6	90	5	9	10	5	11	16
UK607152	74	76	75	75	75	77	74	75	76	76	81	75	75	75	75	68	47	53	51	59	46	45	49	57	50	46	48	44	45	48	44	45	45	68	55	44	69	45	50	45	47	8	85	7	5	6	7	13	14
UK607122	77	79	78	78	78	80	77	78	80	79	84	83	78	78	78	66	46	52	50	62	45	44	49	58	49	46	48	49	45	47	48	44	44	67	54	43	67	44	49	44	47	3	88	2	6	7	2	8	13
UK607239	79	80	80	80	79	82	79	80	82	81	83	84	80	80	80	68	48	54	50	64	47	46	51	58	51	46	48	51	47	49	50	46	46	69	55	45	67	46	51	46	49	5	90	4	8	9	4	8	15
UK607499	79	81	80	80	80	82	79	80	82	81	86	85	80	80	80	68	48	54	52	64	47	46	51	60	51	48	50	51	47	49	50	46	46	69	56	45	69	46	51	46	49	5	90	4	8	9	4	10	15
UK607708	77	79	78	78	78	80	77	78	79	79	84	81	78	78	78	66	46	52	50	61	45	44	49	58	49	46	47	43	45	47	43	44	44	67	54	43	67	44	49	44	47	3	87	2	6	7	2	8	13
UK607921	79	81	80	80	80	82	79	80	82	81	86	85	80	80	80	68	48	54	52	64	47	46	51	60	51	48	50	51	47	49	50	46	46	69	56	45	69	46	51	46	49	5	90	4	8	9	4	10	15
UK608142	73	75	74	74	74	76	73	74	76	75	80	79	74	74	74	67	46	52	50	59	45	44	48	56	49	46	48	49	44	47	48	44	44	67	55	43	68	44	49	44	46	7	85	6	4	5	6	12	13
UK608306	83	85	84	84	84	86	83	84	85	85	90	88	84	84	84	67	52	53	51	67	51	50	55	59	50	52	53	49	51	48	44	50	50	68	55	48	68	50	50	50	48	9	93	8	12	13	3	14	19
UK628a	88	90	89	89	89	90	88	89	91	90	95	94	89	89	89	115	94	99	97	80	93	92	96	105	97	94	94	97	93	95	96	92	92	114	102	90	116	92	96	93	95	85	6	84	84	85	83	90	84
UK627	92	94	93	93	93	96	92	93	95	94	99	98	93	93	93	119	98	103	101	84	97	96	100	108	101	98	98	101	97	99	100	96	96	118	106	94	120	96	100	97	99	89	10	88	88	89	87	94	88
UK628b	89	91	90	90	90	91	89	90	92	91	96	95	90	90	90	116	95	100	98	81	94	93	97	106	98	95	95	98	94	96	97	93	93	115	103	91	117	93	97	94	96	86	7	85	85	86	84	91	85
UK628c	116	118	117	117	117	120	116	117	119	118	123	122	117	117	117	143	122	126	125	108	121	120	124	133	125	122	122	125	121	123	124	120	120	142	130	118	144	120	124	121	123	113	41	112	112	113	111	118	112
UK628d	117	119	118	118	118	121	117	118	120	119	124	123	118	118	118	144	123	127	126	109	122	121	125	134	126	123	123	126	122	124	125	121	121	143	131	119	145	121	125	122	124	114	41	113	113	114	112	119	113
UK640a	92	94	93	93	93	96	92	93	95	94	99	98	93	93	93	119	98	103	101	84	97	96	100	108	101	98	98	101	97	99	100	96	96	118	106	94	120	96	100	97	99	89	10	88	88	89	87	94	88
UK640b	92	94	93	93	93	96	92	93	95	94	99	98	93	93	93	119	98	103	101	84	97	96	100	108	101	98	98	101	97	99	100	96	96	118	106	94	120	96	100	97	99	89	10	88	88	89	87	94	88
UK642	89	91	90	90	90	91	89	90	92	91	96	95	90	90	90	116	95	100	98	81	94	93	97	106	98	95	95	98	94	96	97	93	93	115	103	91	117	93	97	94	96	86	7	85	85	86	84	91	85
UK652	93	95	94	94	94	97	93	94	96	95	100	99	94	94	94	120	99	104	102	85	98	97	101	109	102	99	99	102	98	100	101	97	97	119	107	95	121	97	101	98	100	90	11	89	89	90	88	95	89
UK659b	97	99	98	98	98	99	97	98	100	99	104	103	98	98	98	124	103	108	106	89	102	101	105	114	106	103	103	106	102	104	105	101	101	123	111	99	125	101	105	102	104	94	19	93	93	94	92	99	93
UK659a	98	100	99	99	99	100	98	99	101	100	105	104	99	99	99	125	104	109	107	90	103	102	106	115	107	104	104	107	103	105	106	102	102	124	112	100	126	102	106	103	105	95	20	94	94	95	93	100	94
UK659c	97	99	98	98	98	99	97	98	100	99	104	103	98	98	98	124	103	108	106	89	102	101	105	114	106	103	103	106	102	104	105	101	101	123	111	99	125	101	105	102	104	94	19	93	93	94	92	99	93
UK712517	76	78	76	76	77	79	76	77	79	78	83	82	77	77	77	66	45	51	49	61	44	43	48	57	48	45	47	48	44	46	47	43	43	66	54	42	67	43	48	44	46	24	87	23	23	24	23	29	24
UK731	94	96	93	94	95	97	94	95	97	96	100	100	95	95	95	113	93	96	95	61	92	91	95	102	95	93	93	96	92	93	95	90	91	111	100	88	114	91	95	92	94	84	104	83	83	84	81	88	82
UK750a	76	78	76	76	77	79	76	77	79	78	83	82	77	77	77	66	45	51	49	61	44	43	48	57	48	45	47	48	44	46	47	43	43	66	54	42	67	43	48	44	46	2	87	1	5	6	1	7	12
UK750b	77	79	77	77	78	80	77	78	80	79	84	83	78	78	78	67	46	52	50	62	45	44	49	58	49	46	48	49	45	47	48	44	44	67	55	43	68	44	49	45	47	3	88	2	6	7	2	8	13
UK800232	74	76	74	74	75	77	74	75	77	76	81	80	75	75	75	64	43	49	47	59	42	41	46	55	46	43	45	46	42	44	45	41	41	64	52	40	65	41	46	42	44	4	85	3	1	2	3	9	10
UK800359	87	89	88	88	88	91	87	88	90	89	94	93	88	88	88	114	93	98	96	79	92	91	95	104	96	93	93	96	92	94	95	91	91	113	101	89	115	91	95	92	94	84	5	83	83	84	82	89	83
UK801006	87	89	88	88	88	91	87	88	90	89	94	93	88	88	88	114	93	98	96	79	92	91	95	104	96	93	93	96	92	94	95	91	91	113	101	89	115	91	95	92	94	84	5	83	83	84	82	89	83
UK800589	90	92	91	91	91	94	90	91	93	92	97	96	91	91	91	117	96	101	99	82	95	94	98	107	99	96	96	99	95	97	98	94	94	116	104	92	118	94	98	95	97	87	8	86	86	87	85	92	86
UK801498	75	77	75	75	76	78	75	76	78	77	82	81	76	76	76	65	44	50	48	60	43	42	47	56	47	44	46	47	43	45	46	42	42	65	53	41	66	42	47	43	45	11	86	10	10	11	10	16	3
UK802336	90	92	91	91	91	94	90	91	93	92	97	96	91	91	91	117	96	101	99	82	95	94	98	107	99	96	96	99	95	97	98	94	94	116	104	92	118	94	98	95	97	87	8	86	86	87	85	92	86
UK806565	52	54	4	4	53	67	52	53	55	54	59	58	53	53	53	105	85	90	88	71	84	83	87	96	88	85	85	88	84	86	87	83	83	105	93	81	107	83	87	84	86	76	91	75	75	76	74	81	75
UK806801	74	76	74	74	75	77	74	75	77	76	81	80	75	75	75	64	43	49	47	59	42	41	46	55	46	43	45	46	42	44	45	41	41	64	52	40	65	41	46	42	44	10	85	9	9	10	9	15	2
UK806841	85	87	85	85	86	88	85	86	88	87	92	91	86	86	86	125	106	111	109	92	105	104	108	117	109	106	106	109	105	107	108	104	104	125	114	101	128	104	108	105	107	97	112	96	96	97	95	98	96
UK807	75	77	75	75	76	78	75	76	78	77	82	81	76	76	76	64	44	50	48	60	43	42	47	56	47	44	46	47	43	45	46	42	42	64	53	40	66	42	47	43	45	11	86	10	10	11	10	16	3
UK807040	93	95	94	94	94	97	93	94	96	95	100	99	94	94	94	120	99	104	102	85	98	97	101	109	102	99	99	102	98	100	101	97	97	119	107	95	121	97	101	98	100	90	11	89	89	90	88	95	89
UK807033	73	75	73	73	74	76	73	74	76	75	80	79	74	74	74	63	42	48	46	58	41	40	45	54	45	42	44	45	41	43	44	40	40	63	51	39	64	40	45	41	43	11	84	10	10	11	10	16	11
UK807870	91	93	92	92	92	95	91	92	94	93	98	97	92	92	92	118	97	102	100	83	96	95	99	108	100	97	97	100	96	98	99	95	95	117	105	93	119	95	99	96	98	88	9	87	87	88	86	93	87
UK807873	91	93	92	92	92	95	91	92	94	93	98	97	92	92	92	118	97	102	100	83	96	95	99	108	100	97	97	100	96	98	99	95	95	117	105	93	119	95	99	96	98	88	9	87	87	88	86	93	87
UK808016	91	93	92	92	92	95	91	92	94	93	98	97	92	92	92	118	97	102	100	83	96	95	99	108	100	97	97	100	96	98	99	95	95	117	105	93	119	95	99	96	98	88	9	87	87	88	86	93	87
UK808026	94	96	95	95	95	98	94	95	97	96	101	100	95	95	95	121	100	105	103	86	99	98	102	111	103	100	100	103	99	101	102	98	98	120	108	96	122	98	102	99	101	91	12	90	90	91	89	96	90
UK808034	76	78	76	76	77	79	76	77	79	78	83	82	77	77	77	66	45	51	49	61	44	43	48	57	48	45	47	48	44	46	47	43	43	66	54	42	67	43	48	44	46	24	87	23	23	24	23	29	24
UK808271	75	77	75	75	76	78	75	76	78	77	82	81	76	76	76	65	44	50	48	60	43	42	47	56	47	44	46	47	43	45	46	42	42	65	53	41	66	42	47	43	45	1	86	0	4	5	0	6	11
UK808767	76	78	76	76	77	79	76	77	79	78	83	82	77	77	77	66	45	51	49	61	44	43	48	57	48	45	47	48	44	46	47	43	43	66	54	42	67	43	48	44	46	12	87	11	11	12	11	17	4
UK808451	88	90	89	89	89	92	88	89	91	90	95	94	89	89	89	115	94	99	97	80	93	92	96	105	97	94	94	97	93	95	96	92	92	114	102	90	116	92	96	93	95	85	6	84	84	85	83	90	84
UK808933	88	90	89	89	89	92	88	89	91	90	95	94	89	89	89	115	94	99	97	80	93	92	96	105	97	94	94	97	93	95	96	92	92	114	102	90	116	92	96	93	95	85	6	84	84	85	83	90	84
UK809716	75	77	75	75	76	78	75	76	78	77	82	81	76	76	76	65	44	50	48	60	43	42	47	56	47	44	46	47	43	45	46	42	42	65	53	41	66	42	47	43	45	1	86	0	4	5	0	6	11
UK810086	77	79	77	77	78	80	77	78	80	79	84	83	78	78	78	66	46	52	50	62	45	44	49	58	49	46	48	49	45	47	48	44	44	66	55	42	68	44	49	45	47	13	88	12	12	13	12	18	5
UK829b	78	80	78	78	79	81	78	79	81	80	85	84	79	79	79	67	47	53	51	63	46	45	50	59	50	47	49	50	46	48	49	45	45	67	56	43	69	45	50	46	48	14	89	13	13	14	13	19	6
UK829c	77	79	77	77	78	80	77	78	80	79	84	83	78	78	78	66	46	52	50	62	45	44	49	58	49	46	48	49	45	47	48	44	44	66	55	42	68	44	49	45	47	13	88	12	12	13	12	18	5
UK842	76	78	76	76	77	79	76	77	79	78	83	82	77	77	77	66	45	51	49	61	44	43	48	57	48	45	47	48	44	46	47	43	43	66	54	42	67	43	48	44	46	2	87	1	5	6	1	7	12
UK868	73	75	72	73	74	74	73	74	76	75	79	79	74	74	74	92	72	75	74	40	71	70	74	81	74	72	72	75	71	72	74	69	70	90	79	67	93	70	74	71	73	63	84	62	62	63	60	67	61
UK852	93	95	94	94	94	97	93	94	96	95	100	99	94	94	94	120	99	104	102	85	98	97	101	109	102	99	99	102	98	100	101	97	97	119	107	95	121	97	101	98	100	90	11	89	89	90	88	95	89
UK880	86	88	86	86	87	89	86	87	89	88	93	92	87	87	87	76	55	61	59	71	54	53	58	67	58	55	57	58	54	56	57	53	53	76	64	52	77	53	58	54	56	24	97	23	23	24	23	29	24
UK917	76	78	75	76	77	79	76	77	79	78	82	82	77	77	77	95	75	78	77	43	74	73	77	84	77	75	75	78	74	75	77	72	73	93	82	70	96	73	77	74	76	66	87	65	65	66	63	70	64
UK918	77	79	76	77	78	80	77	78	80	79	83	83	78	78	78	96	76	79	78	44	75	74	78	85	78	76	76	79	75	76	78	73	74	94	83	71	97	74	78	75	77	67	87	66	66	67	64	71	65
UKAppleby	88	90	90	90	89	92	88	89	91	90	95	94	89	89	89	115	94	99	97	80	93	92	96	105	97	94	94	97	93	95	96	92	92	114	102	90	116	92	96	93	95	85	10	84	84	85	83	90	84
UKBenny013	97	99	98	98	98	101	97	98	100	99	104	103	98	98	98	124	103	108	106	89	102	101	105	114	106	103	103	106	102	104	105	101	101	123	111	99	125	101	105	102	104	94	19	93	93	94	92	99	93
UKBenny036	94	96	95	95	95	98	94	95	97	96	101	100	95	95	95	121	100	105	103	86	99	98	102	111	103	100	100	103	99	101	102	98	98	120	108	96	122	98	102	99	101	91	16	90	90	91	89	96	90
UKBenny110	96	98	97	97	97	100	96	97	99	98	103	102	97	97	97	123	102	107	105	88	101	100	104	113	105	102	102	105	101	103	104	100	100	122	110	98	124	100	104	101	103	93	18	92	92	93	91	98	92
UKBenny046	94	96	95	95	95	98	94	95	97	96	101	100	95	95	95	121	100	105	103	86	99	98	102	111	103	100	100	103	99	101	102	98	98	120	108	96	122	98	102	99	101	91	16	90	90	91	89	96	90
UKBenny113	97	99	98	98	98	101	97	98	100	99	104	103	98	98	98	124	103	108	106	89	102	101	105	114	106	103	103	106	102	104	105	101	101	123	111	99	125	101	105	102	104	94	19	93	93	94	92	99	93
UKBenny211	95	97	96	96	96	99	95	96	98	97	102	101	96	96	96	122	101	106	104	87	100	99	103	112	104	101	101	104	100	102	103	99	99	121	109	97	123	99	103	100	102	92	17	91	91	92	90	97	91
UKBenny215	94	96	95	95	95	98	94	95	97	96	101	100	95	95	95	121	100	105	103	86	99	98	102	111	103	100	100	103	99	101	102	98	98	120	108	96	122	98	102	99	101	91	16	90	90	91	89	96	90
UKBenny310	95	97	96	96	96	99	95	96	98	97	102	101	96	96	96	122	101	106	104	87	100	99	103	112	104	101	101	104	100	102	103	99	99	121	109	97	123	99	103	100	102	92	17	91	91	92	90	97	91
UKBenny411	96	98	97	97	97	100	96	97	99	98	103	102	97	97	97	123	102	107	105	88	101	100	104	113	105	102	102	105	101	103	104	100	100	122	110	98	124	100	104	101	103	93	18	92	92	93	91	98	92
UKGimbaya	77	79	77	77	78	80	77	78	80	79	84	83	78	78	78	67	46	52	50	62	45	44	49	58	49	46	48	49	45	47	48	44	44	67	55	43	68	44	49	45	47	7	88	6	4	5	6	12	13
UKLady	76	78	76	76	77	79	76	77	79	78	83	82	77	77	77	66	45	51	49	61	44	43	48	57	48	45	47	48	44	46	47	43	43	66	54	42	67	43	48	44	46	2	87	1	5	6	1	7	12
USA01_06	65	67	66	66	66	68	65	66	68	67	72	70	66	66	66	106	86	91	89	72	85	84	85	97	89	86	86	89	85	87	88	84	84	105	93	81	108	84	88	85	87	77	92	76	76	77	75	82	76
UKMo	75	77	75	75	76	78	75	76	78	77	82	81	76	76	76	65	44	50	48	60	43	42	47	56	47	44	46	47	43	45	46	42	42	65	53	41	66	42	47	43	45	1	86	0	4	5	0	6	11
USA01_09	68	70	69	69	69	71	68	69	70	70	75	73	69	69	69	109	89	93	92	74	88	87	87	99	92	89	88	86	88	90	86	87	87	107	96	84	111	87	91	87	90	80	94	79	79	80	77	85	79
USA01_10	67	69	68	68	68	70	67	68	69	69	74	72	68	68	68	108	88	93	91	73	87	86	90	99	91	88	87	85	87	89	85	86	86	107	96	83	110	86	90	87	89	79	93	78	78	79	77	84	78
USA01_12	66	68	67	67	67	69	66	67	69	68	73	72	67	67	67	107	87	92	90	73	86	85	89	98	90	87	87	90	86	88	89	85	85	106	95	82	109	85	89	86	88	78	93	77	77	78	76	83	77
USA01_13	67	69	68	68	68	70	67	68	70	69	74	73	68	68	68	108	88	93	91	74	87	86	90	99	91	88	88	91	87	89	90	86	86	107	96	83	110	86	90	87	89	79	94	78	78	79	77	84	78
USA01_24	65	67	66	66	66	68	65	66	67	67	72	70	66	66	66	106	86	91	89	71	85	84	88	97	89	86	85	83	85	87	83	84	84	105	94	81	108	84	88	85	87	77	91	76	76	77	75	82	76
USA01_25	68	70	69	69	69	71	68	69	71	70	75	74	69	69	69	109	89	94	92	75	88	87	91	98	92	89	89	92	88	90	91	87	87	108	97	84	111	87	91	88	90	80	95	79	79	80	78	85	79
USA01_38	81	83	82	82	81	84	81	82	83	83	85	86	82	82	82	107	86	90	89	71	85	84	87	91	89	86	85	83	85	87	83	84	84	105	93	81	108	84	88	85	87	77	79	76	76	77	75	82	76
USA01_33	66	68	67	67	67	69	66	67	69	68	73	72	67	67	67	107	87	92	90	73	86	85	89	98	90	87	87	90	86	88	89	85	85	106	95	82	109	85	89	86	88	78	93	77	77	78	76	83	77
USA01_55	75	76	76	76	76	78	75	76	78	77	82	81	76	76	76	116	96	100	98	82	95	94	97	106	98	96	96	99	95	97	98	94	94	114	102	90	118	94	97	95	97	87	102	86	86	87	84	92	85
USA01_73	81	83	82	82	82	84	81	82	84	83	88	87	82	82	82	107	86	90	88	72	85	84	87	90	89	85	85	89	85	87	88	84	84	105	93	81	107	84	88	85	87	77	80	76	76	77	75	81	76
USA02_08	71	73	73	73	72	75	71	72	74	73	78	77	72	72	72	98	76	82	80	62	76	75	79	87	80	77	77	80	76	78	79	75	75	97	84	73	97	75	78	76	78	68	70	67	67	68	66	73	67
USA02_20	84	86	85	85	85	87	84	85	86	86	91	86	85	85	85	112	93	99	97	90	103	102	107	105	107	101	103	101	103	105	101	102	102	112	102	88	126	102	107	103	105	95	108	94	94	95	83	89	84
USA02_34	76	78	76	77	77	79	76	77	79	78	82	82	77	77	77	114	96	101	99	83	95	94	99	107	98	92	96	99	95	96	98	93	94	115	103	91	117	94	99	95	97	87	101	86	86	87	85	91	86
USA02_36	75	77	76	76	76	78	75	76	78	77	82	81	76	76	76	116	96	101	99	82	95	94	98	107	99	96	96	99	95	97	98	94	94	115	104	91	118	94	98	95	97	87	102	86	86	87	85	92	86
USA03_67	76	78	77	77	77	79	76	77	79	78	83	82	77	77	77	117	97	102	100	83	96	95	99	108	100	97	97	100	96	98	99	95	95	116	105	92	119	95	99	96	98	88	103	87	87	88	86	93	87
USA03_30	80	82	81	81	81	83	80	81	83	82	87	86	81	81	81	120	101	106	104	87	100	99	103	112	104	101	101	104	100	102	103	99	99	120	109	96	123	99	103	100	102	92	107	91	91	92	90	97	91
USA04_69	86	88	86	88	87	90	86	87	89	88	91	92	87	87	87	121	107	104	105	93	106	105	107	111	102	107	107	110	106	104	107	103	105	116	109	99	123	105	106	105	106	99	114	98	98	99	91	102	95
USA05_39	77	78	78	78	78	78	77	78	79	79	84	82	78	78	78	118	98	103	101	83	97	96	100	109	100	98	97	95	97	99	95	96	96	117	105	93	120	96	100	97	99	89	103	88	88	89	87	94	88
USA05_40	78	80	79	79	79	81	78	79	81	80	85	84	79	79	79	119	99	104	102	85	98	97	101	110	102	99	99	102	98	100	101	97	97	118	107	94	121	97	101	98	100	90	105	89	89	90	88	95	89
USA05_43	79	81	80	80	80	82	79	80	81	81	86	84	80	80	80	104	83	88	87	69	82	81	82	89	86	80	82	80	82	84	80	81	81	103	90	79	105	81	86	82	84	74	75	73	73	74	73	79	74
USA05_45	95	97	96	96	96	98	95	96	97	97	102	96	96	96	96	119	100	103	102	85	99	98	100	104	103	100	98	97	99	101	97	98	98	118	106	94	122	98	102	99	101	91	93	90	90	91	89	96	90
USA05_48	96	98	97	97	97	99	96	97	99	98	103	102	97	97	97	121	101	105	104	87	100	99	102	106	104	101	101	104	100	102	103	99	99	120	108	96	123	99	103	100	102	92	95	91	91	92	90	97	91
USA05_51	78	80	79	79	79	81	78	79	81	80	85	84	79	79	79	119	99	104	102	85	98	97	101	110	102	99	99	102	98	100	101	97	97	118	107	94	121	97	101	98	100	90	105	89	89	90	88	95	89
USA05_66	76	78	77	77	77	79	76	77	78	78	83	81	77	77	77	117	97	102	100	82	96	95	99	108	100	97	96	94	96	98	94	95	95	116	105	92	119	95	99	96	98	88	102	87	87	88	86	93	87
USA05_61	80	82	81	81	81	83	80	81	82	82	87	85	81	81	81	120	101	106	104	86	100	99	103	112	104	101	100	98	100	102	98	99	99	120	109	96	123	99	103	100	102	92	106	91	91	92	90	93	91
USA05_67	105	106	106	106	105	108	105	106	107	107	112	110	106	106	106	126	109	110	110	95	108	107	111	112	110	106	108	106	108	110	106	107	107	129	113	102	131	107	112	108	110	100	101	99	99	100	99	105	100
USA05_74	84	86	85	85	85	85	84	85	87	86	91	90	85	85	85	124	105	110	108	91	104	103	107	116	108	105	105	108	104	106	107	103	103	124	113	100	127	103	107	104	106	96	111	95	95	96	94	97	95
USA05_80	94	96	95	95	94	97	94	95	97	96	101	100	95	95	95	118	99	103	102	85	98	97	100	104	98	99	98	102	98	100	101	97	97	114	105	94	121	97	101	98	100	90	93	89	89	90	88	95	89
USA06_03	85	87	86	86	86	88	85	86	87	87	89	89	86	86	86	106	89	90	89	75	88	87	87	91	92	87	87	86	88	90	86	87	87	106	94	83	110	87	89	88	90	81	83	80	80	81	77	85	78
USA06_60	95	97	96	96	96	98	95	96	98	97	102	100	96	96	96	134	116	121	119	102	115	114	118	127	119	116	114	119	115	117	118	114	114	135	122	111	138	114	118	115	117	107	122	106	106	107	105	112	106
USA06_79	82	84	83	83	83	85	82	83	84	84	89	87	83	83	83	122	103	107	105	88	102	101	105	113	105	103	102	100	102	103	99	101	101	121	110	98	124	101	104	102	103	94	108	93	93	94	91	99	93
USA07_02	84	86	85	85	85	87	84	85	87	86	91	90	85	85	85	125	105	110	108	91	104	103	107	116	108	105	105	108	104	106	107	103	103	124	113	100	127	103	107	104	106	96	111	95	95	96	94	101	95
USA07_01	80	82	81	81	81	83	80	81	83	82	87	86	81	81	81	120	100	106	104	87	99	98	103	112	103	97	100	103	99	101	102	98	98	120	109	96	122	98	103	99	101	91	105	90	90	91	90	96	91
USA07_04	66	68	67	67	67	69	66	67	69	68	73	72	67	67	67	107	87	92	90	73	86	85	89	98	90	87	87	90	86	88	89	85	85	106	95	82	109	85	89	86	88	78	93	77	77	78	76	83	77
USA07_05	66	68	67	67	67	69	66	67	69	68	73	72	67	67	67	107	87	92	90	73	86	85	89	98	90	87	87	90	86	88	89	85	85	106	95	82	109	85	89	86	88	78	93	77	77	78	76	83	77
USA07_09	83	85	84	84	84	86	83	84	86	85	90	89	84	84	84	124	104	109	107	90	103	102	106	115	107	104	104	107	103	105	106	102	102	123	112	99	126	102	106	103	105	95	110	94	94	95	93	100	94
USA07_16	85	87	86	86	86	88	85	86	88	87	92	91	86	86	86	126	106	111	109	92	105	104	108	117	109	106	106	109	105	107	108	104	104	125	114	101	128	104	108	105	107	97	112	96	96	97	95	102	96
USA07_22	96	98	95	95	97	97	96	97	99	98	101	100	97	97	97	132	116	122	120	103	115	114	119	128	119	113	116	119	115	117	118	114	114	135	125	111	138	114	119	115	117	107	121	106	106	107	106	108	107
USA07_32	86	87	87	87	87	89	86	87	89	88	93	92	87	87	87	125	106	110	108	93	106	105	109	116	108	107	107	110	106	107	108	105	105	124	112	101	128	105	108	106	107	98	113	97	97	98	94	102	96
USA08_01	65	67	66	66	66	68	65	66	67	67	72	69	66	66	66	106	86	91	89	71	84	84	88	96	88	86	85	83	85	87	83	84	84	105	94	81	108	84	88	85	87	77	90	76	76	77	75	82	76
USA07_73	100	102	99	101	101	103	100	101	103	102	105	105	101	101	101	123	105	107	106	91	104	103	106	108	106	105	105	108	104	104	107	101	103	122	110	98	125	103	107	104	106	96	99	95	95	96	92	99	93
USA08_02	77	79	77	78	78	80	77	78	80	79	83	83	78	78	78	117	98	102	100	84	97	96	100	108	100	98	98	101	97	98	100	95	96	116	105	92	119	96	100	97	99	89	104	88	88	89	86	93	87
USA08_07	101	103	102	102	102	104	101	102	104	103	108	107	102	102	102	126	106	110	109	92	105	104	107	111	109	106	106	109	105	107	108	104	104	125	113	101	128	104	108	105	107	97	100	96	96	97	95	102	96
USA08_10	77	79	78	78	78	80	77	78	80	79	84	83	78	78	78	118	98	103	101	84	97	96	100	109	101	98	98	101	97	99	100	96	96	117	106	93	120	96	100	97	99	89	104	88	88	89	87	94	88
USA08_17	77	79	78	78	77	80	77	78	79	79	84	81	78	78	78	117	97	102	101	83	96	95	100	109	100	94	95	94	96	98	94	95	95	117	106	93	112	95	100	96	98	88	101	87	87	88	87	93	88
USA08_22	79	81	80	80	80	82	79	80	81	81	86	84	80	80	80	119	99	104	103	85	98	97	102	111	102	96	98	96	98	100	96	97	97	119	108	95	121	97	102	98	100	90	103	89	89	90	89	95	90
USA08_33	90	92	91	91	91	93	90	91	92	92	97	95	91	91	91	131	111	115	114	96	110	109	112	121	114	111	110	108	110	111	108	109	109	129	118	105	133	109	113	110	112	102	116	101	101	102	100	106	101
USA08_62	76	78	77	77	77	79	76	77	79	78	83	82	77	77	77	117	97	102	100	83	96	95	99	108	100	97	96	100	96	98	99	95	95	116	105	92	119	95	99	96	98	88	103	87	87	88	86	93	87
USA08_56	74	78	77	77	77	79	76	77	79	78	81	82	77	77	77	115	97	100	98	83	96	95	97	106	100	97	95	100	96	98	99	95	95	114	103	90	119	95	99	96	98	88	101	87	87	88	86	93	87
USA08_74	73	75	74	74	74	76	73	74	75	75	79	78	74	74	74	60	39	44	43	57	42	41	45	50	46	40	42	40	42	44	40	41	41	59	48	36	65	41	46	41	44	18	81	17	17	18	12	19	14
USA08_75	77	79	78	78	78	80	77	78	79	79	84	82	78	78	78	118	98	103	101	83	97	96	100	109	101	98	97	95	97	99	95	96	96	117	106	93	120	96	100	97	99	89	103	88	88	89	87	90	88
USA08_77	67	69	68	68	68	70	67	68	70	69	74	73	68	68	68	57	36	42	40	52	35	34	39	48	39	36	38	39	35	37	38	34	34	57	45	33	58	34	39	35	37	11	78	10	10	11	10	16	11
USA08_81	97	99	98	98	98	100	97	98	100	99	104	103	98	98	98	122	102	106	105	88	101	100	103	107	105	102	102	105	101	103	104	100	100	121	109	97	124	100	104	101	103	93	96	92	92	93	91	98	92
USA09_01	89	91	90	90	90	90	89	90	92	91	96	95	90	90	90	129	110	115	113	96	109	108	112	121	113	110	110	113	109	111	112	108	108	129	118	105	132	108	112	109	111	101	116	100	100	101	99	102	100
USA09_02	83	85	84	84	84	86	83	84	86	85	90	89	84	84	84	124	104	109	107	90	103	102	106	115	107	104	104	107	103	105	106	102	102	123	112	99	126	102	106	103	105	95	110	94	94	95	93	100	94
USA09_06	88	90	89	89	89	91	88	89	91	90	95	94	89	89	89	128	109	114	112	95	108	107	111	120	112	109	109	112	108	110	111	107	107	128	117	104	131	107	111	108	110	100	115	99	99	100	98	101	99
USA09_05	84	86	84	85	85	87	84	85	87	86	90	90	85	85	85	121	104	108	106	91	103	102	107	114	106	101	104	107	103	104	106	101	102	123	110	98	124	102	107	102	105	95	109	94	94	95	93	99	94
USA09_07	98	100	99	99	99	101	98	99	101	100	105	104	99	99	99	123	103	107	106	89	102	101	104	108	106	103	103	106	102	104	105	101	101	122	110	98	125	101	105	102	104	94	97	93	93	94	92	99	93
USA09_09	84	86	85	85	85	87	84	85	87	86	91	90	85	85	85	125	105	110	108	91	104	103	107	116	108	105	105	108	104	106	107	103	103	124	113	100	127	103	107	104	106	96	111	95	95	96	94	101	95
USA09_10	87	89	88	88	88	90	87	88	90	89	94	93	88	88	88	128	108	113	111	94	107	106	110	119	111	108	108	111	107	109	110	106	106	127	116	103	130	106	110	107	109	99	114	98	98	99	97	104	98
USA09_12	123	125	124	124	124	126	123	124	126	125	130	129	124	124	124	164	144	149	146	130	143	142	146	154	147	143	143	147	143	145	146	142	142	163	151	138	165	142	146	143	145	135	150	134	134	135	133	139	134
USA09_14	89	91	90	90	90	92	89	90	92	91	96	95	90	90	90	129	110	114	113	96	109	108	111	120	113	110	110	113	109	111	112	108	108	128	118	105	132	108	112	108	111	101	116	100	100	101	98	102	100
USA09_15	90	92	89	89	91	91	90	91	93	92	95	93	91	91	91	129	111	114	114	97	110	109	112	121	114	111	111	114	110	112	113	109	109	128	119	105	133	109	113	109	112	102	117	101	101	102	99	103	101
USACF32	70	72	70	70	71	73	70	71	73	72	77	76	71	71	71	111	91	96	94	77	90	89	93	102	94	91	91	94	90	92	93	89	89	110	99	86	113	89	93	90	92	82	97	81	81	82	80	87	81
USA09_17	97	99	98	98	98	100	97	98	100	99	104	103	98	98	98	122	102	106	105	88	101	100	103	107	105	102	102	105	101	103	104	100	100	121	109	97	124	100	104	101	103	93	96	92	92	93	91	98	92
USAPinnacleH+	122	124	121	121	123	125	122	123	125	124	129	128	123	123	123	163	143	148	145	129	142	141	145	153	146	142	142	146	142	144	145	141	141	162	150	137	164	141	145	142	144	134	149	133	133	134	132	138	133
USAPinnacleH-	121	123	121	121	122	124	121	122	124	123	128	127	122	122	122	162	142	147	144	128	141	140	144	152	145	141	141	145	141	143	144	140	140	161	149	136	163	140	144	141	143	133	148	132	132	133	131	137	132
[truncated: 621 more columns]

## Sheet: Table S4 A
Table S4 A. DNA diversity across the variable region of SeM. BAPS-1 SeM alleles are highlighted in teal, BAPS-2 in navy, BAPS-3 in yellow, BAPS-4 in cornflower blue, BAPS-5 in red and BAPS-6 in green. The 25 DNA sites exhibiting homoplasy are highlighted in orange.
Base position in SeM			112	113	114	115	116	117	118	119	120	121	122	123	124	125	126	127	128	129	130	131	132	133	134	135	136	137	138	139	140	141	142	143	144	145	146	147	148	149	150	151	152	153	154	155	156	157	158
Reference base			T	C	T	G	A	G	G	T	T	A	G	T	C	G	T	A	C	G	G	C	G	A	C	T	C	C	A	A	G	A	T	T	A	T	C	G	C	G	T	G	A	T	T	T	A	A	A
SeM allele	PW clade	Number of isolates
seM 11	1	2	.	.	.	.	.	.	.	.	.	.	.	.	.	.	.	.	.	.	.	.	.	.	.	.	.	.	.	.	.	.	.	.	.	.	.	.	.	.	.	.	.	.	.	.	.	.	.
seM 147	1	1	.	.	.	.	.	.	.	.	.	.	.	.	.	.	.	.	.	.	.	.	.	.	.	.	.	.	.	.	.	.	.	.	.	.	.	.	.	.	.	.	.	.	.	.	.	.	.
seM 161	1	2	.	.	.	.	.	.	.	.	.	.	.	.	.	.	.	.	.	.	.	.	.	.	.	.	.	.	.	.	.	.	.	.	.	.	.	.	.	.	.	.	.	.	.	.	.	.	.
seM 162	1	1	C	.	.	.	.	.	.	.	.	.	.	.	.	.	.	.	.	.	.	.	.	.	.	.	.	.	.	.	.	.	.	.	.	.	.	.	.	.	.	.	.	.	.	.	.	.	.
seM 163	1	1	.	.	.	.	.	.	.	.	.	.	.	.	.	.	.	.	.	.	.	.	.	.	.	.	.	.	.	.	.	.	.	.	.	.	.	.	.	.	.	.	.	.	.	.	.	.	.
seM 169	1	1	.	.	.	.	.	.	.	.	.	.	.	.	.	.	.	.	.	.	.	.	.	.	.	.	.	.	.	.	.	.	.	.	.	.	.	.	.	.	.	.	.	.	.	.	.	.	.
seM 178	1	3	.	.	.	.	.	.	.	.	.	.	.	.	.	.	.	.	.	.	.	.	.	.	.	.	.	.	.	.	.	.	.	.	.	.	.	.	.	.	.	.	.	.	.	.	.	.	.
seM 179	1	6	.	.	.	.	.	.	.	.	.	.	.	.	.	.	.	.	.	.	.	.	.	.	.	.	.	.	.	.	.	.	.	.	.	.	.	.	.	.	.	.	.	.	.	.	.	.	.
seM 18	1	1	C	.	.	.	.	.	.	.	.	.	.	.	.	.	.	.	.	.	.	.	.	.	.	.	.	.	.	.	.	.	.	.	.	.	.	.	.	.	.	.	.	.	.	.	.	.	.
seM 180	1	1	.	.	.	.	.	.	.	.	.	.	.	.	.	.	.	.	.	.	.	.	.	.	.	.	.	.	.	.	.	.	.	.	.	.	.	.	.	.	.	.	.	.	.	.	.	.	.
seM 181	1	2	.	.	.	.	.	.	.	.	.	.	.	.	.	.	.	.	.	.	.	.	.	.	.	.	.	.	.	.	.	.	.	.	.	.	.	.	.	.	.	.	.	.	.	.	.	.	.
seM 184	1	1	.	.	.	.	.	.	.	.	.	.	.	.	.	.	.	.	.	.	.	.	.	.	.	.	.	.	.	.	.	.	.	.	.	.	.	.	.	.	.	.	.	.	.	.	.	.	.
seM 186	1	1	C	.	.	.	.	.	.	.	.	.	.	.	.	.	.	.	.	.	.	.	.	.	.	.	.	.	.	.	.	.	.	.	.	.	.	.	.	.	.	.	.	.	.	.	.	.	.
seM 187	1	1	.	.	.	.	.	.	.	.	.	.	.	.	.	.	.	.	.	.	.	.	.	.	.	.	.	.	.	.	.	.	.	.	.	.	.	.	.	.	.	.	.	.	.	.	.	.	.
seM 19	1	1	C	.	.	.	.	.	.	.	.	.	.	.	.	.	.	.	.	.	.	.	.	.	.	.	.	.	.	.	.	.	.	.	.	.	.	.	.	.	.	.	.	.	.	.	.	.	.
seM 2	1	19	.	.	.	.	.	.	.	.	.	.	.	.	.	.	.	.	.	.	.	.	.	.	.	.	.	.	.	.	.	.	.	.	.	.	.	.	.	.	.	.	.	.	.	.	.	.	.
seM 20	1	9	C	.	.	.	.	.	.	.	.	.	.	.	.	.	.	.	.	.	.	.	.	.	.	.	.	.	.	.	.	.	.	.	.	.	.	.	.	.	.	.	.	.	.	.	.	.	.
seM 21	1	1	C	.	.	.	.	.	.	.	.	.	.	.	.	.	.	.	.	.	.	.	.	.	.	.	.	.	.	.	.	.	.	.	.	.	.	.	.	.	.	.	.	.	.	.	.	.	.
seM 22	1	3	C	.	.	.	.	.	.	.	.	.	.	.	.	.	.	.	.	.	.	.	.	.	.	.	.	.	.	.	.	.	.	.	.	.	.	.	.	.	.	.	.	.	.	.	.	.	.
seM 24	1	3	C	.	.	.	.	.	.	.	.	.	.	.	.	.	.	.	.	.	.	.	.	.	.	.	.	.	.	.	.	.	.	.	.	.	.	.	.	.	.	.	.	.	.	.	.	.	.
seM 28	1	38	.	.	.	.	.	.	.	.	.	.	.	.	.	.	.	.	.	.	.	.	.	.	.	.	.	.	.	.	.	.	.	.	.	.	.	.	.	.	.	.	.	.	.	.	.	.	.
seM 30	1	1	.	.	.	.	.	.	.	.	.	.	.	.	.	.	.	.	.	.	.	.	.	.	.	.	.	.	.	.	.	.	.	.	.	.	.	.	.	.	.	.	.	.	.	.	.	.	.
seM 33	1	2	.	.	.	.	.	.	.	.	.	.	.	.	.	.	.	.	.	.	.	.	.	.	.	.	.	.	.	.	.	.	.	.	.	.	.	.	.	.	.	.	.	.	.	.	.	.	.
seM 91	1	1	.	.	.	.	.	.	.	.	.	.	.	.	.	.	.	.	.	.	.	.	.	.	.	.	.	.	.	.	.	.	.	.	.	.	.	.	.	.	.	.	.	.	.	.	.	.	.
seM 94	1	1	.	.	.	.	.	.	.	.	.	.	.	.	.	.	.	.	.	.	.	.	.	.	.	.	.	.	.	.	.	.	.	.	.	.	.	.	.	.	.	.	.	.	.	.	.	.	G
seM 10	2	4	.	.	.	.	.	.	.	.	.	.	.	.	.	.	.	.	.	.	.	.	.	.	.	.	.	.	.	.	.	.	.	.	.	.	.	.	.	.	.	.	.	.	.	.	.	.	.
seM 156	2	1	.	.	.	.	.	.	.	.	.	.	.	.	.	.	.	.	.	.	.	.	.	.	.	.	.	.	.	.	.	.	.	.	.	.	.	.	.	.	.	.	.	.	.	.	.	.	.
seM 157	2	1	.	.	.	.	.	.	.	.	.	.	.	.	.	.	.	.	.	.	.	.	.	.	.	.	.	.	.	.	.	.	.	.	.	.	.	.	.	.	.	.	.	.	.	.	T	.	.
seM 160	2	1	.	.	.	.	.	.	.	.	.	.	.	.	.	.	.	.	.	.	.	.	.	.	.	.	.	.	.	.	.	.	.	.	.	.	.	.	.	.	.	.	.	.	.	.	.	.	.
seM 164	2	1	.	.	.	.	.	.	.	.	.	.	.	.	.	.	.	.	.	.	.	.	.	.	.	.	.	.	.	.	.	.	.	.	.	.	.	.	.	.	.	.	.	.	.	.	.	.	.
seM 166	2	2	.	.	.	.	.	.	.	.	.	.	.	.	.	.	.	.	.	.	.	.	.	.	.	.	.	.	.	.	.	.	.	.	.	.	.	.	.	.	.	.	.	.	.	.	.	.	.
seM 168	2	7	.	.	.	.	.	.	.	.	.	.	.	.	.	.	.	.	.	.	.	.	.	.	.	.	.	.	.	.	.	.	.	.	.	.	.	.	.	.	.	.	.	.	.	.	.	.	.
seM 170	2	1	.	.	.	.	.	.	.	.	.	.	.	.	.	.	.	.	.	.	.	.	.	.	.	.	.	.	.	.	.	.	.	.	.	.	.	.	.	.	.	.	.	.	.	.	.	.	.
seM 171	2	1	.	.	.	.	.	.	.	.	.	.	.	.	.	.	.	.	.	.	.	.	.	.	.	.	.	.	.	.	.	.	.	.	.	.	.	.	.	.	.	.	.	.	.	.	.	.	.
seM 172	2	1	.	.	.	.	.	.	.	.	.	.	.	.	.	.	.	.	.	.	.	.	.	.	.	.	.	.	.	.	.	.	.	.	.	.	.	.	.	.	.	.	.	.	.	.	.	.	.
seM 173	2	19	.	.	.	.	.	.	.	.	.	.	.	.	.	.	.	.	.	.	.	.	.	.	.	.	.	.	.	.	.	.	.	.	.	.	.	.	.	.	.	.	.	.	.	.	.	.	.
seM 175	2	1	.	.	.	.	.	.	.	.	.	.	.	.	.	.	.	.	.	.	.	.	.	.	.	.	.	.	.	.	.	.	.	.	.	.	.	.	.	.	.	.	.	.	.	.	.	.	.
seM 176	2	1	.	.	.	.	.	.	.	.	.	.	.	.	.	.	.	.	.	.	.	.	.	.	.	.	.	.	.	.	.	.	.	.	.	.	.	.	.	.	.	.	.	.	.	.	.	.	.
seM 188	2	1	.	.	.	.	.	.	.	.	.	.	.	.	.	.	.	.	.	.	.	.	.	.	.	.	.	.	.	.	.	.	.	.	.	.	.	.	.	.	.	.	.	.	.	.	.	.	.
seM 189	2	1	.	.	.	.	.	.	.	.	.	.	.	.	.	.	.	.	.	.	.	.	.	.	.	.	.	.	.	.	.	.	.	.	.	.	.	.	.	.	.	.	.	.	.	.	.	.	.
seM 46	2	5	.	.	.	.	.	.	.	.	.	.	.	.	.	.	.	.	.	.	.	.	.	.	.	.	.	.	.	.	.	.	.	.	.	.	.	.	.	.	.	.	.	.	.	.	.	.	.
seM 48	2	5	.	.	.	.	.	.	.	.	.	.	.	.	.	.	.	.	.	.	.	.	.	.	.	.	.	.	.	.	.	.	.	.	.	.	.	.	.	.	.	.	.	.	.	.	.	.	.
seM 51	2	4	.	.	.	.	.	.	.	.	.	.	.	.	.	.	.	.	.	.	.	.	.	.	.	.	.	.	.	.	.	.	.	.	.	.	.	.	.	.	.	.	.	.	.	.	.	.	.
seM 52	2	1	.	.	.	.	.	.	.	.	.	.	.	.	.	.	.	.	.	.	.	.	.	.	.	.	.	.	.	.	.	.	.	.	.	.	.	.	.	.	.	.	.	.	.	.	.	.	.
seM 55	2	1	.	.	.	.	.	.	.	.	.	.	.	.	.	.	.	.	.	.	.	.	.	.	.	.	.	.	.	.	.	.	.	.	.	.	.	.	.	.	.	.	.	.	.	.	.	.	.
seM 62	2	2	.	.	.	.	.	.	.	.	.	.	.	.	.	.	.	.	.	.	.	.	.	.	.	.	.	.	.	.	.	.	.	.	.	.	.	.	.	.	.	.	.	.	.	.	.	.	.
seM 68	2	1	.	.	.	.	.	.	.	.	.	.	.	A	.	.	.	.	.	.	.	.	.	.	.	.	.	.	.	.	.	.	.	.	.	.	.	.	.	.	.	.	.	.	.	.	.	.	.
seM 69	2	1	.	.	.	.	.	.	.	.	.	.	.	.	.	.	.	.	.	.	.	.	.	.	.	.	.	.	.	.	.	.	.	.	.	.	.	.	.	.	.	.	.	.	.	.	.	.	.
seM 72	2	9	.	.	.	.	.	.	.	.	.	.	.	.	.	.	.	.	.	.	.	.	.	.	.	.	.	.	.	.	.	.	.	.	.	.	.	.	.	.	.	.	.	.	.	.	.	.	.
seM 73	2	19	.	.	.	.	.	.	.	.	.	.	.	.	.	.	.	.	.	.	.	.	.	.	.	.	.	.	.	.	.	.	.	.	.	.	.	.	.	.	.	.	.	.	.	.	.	.	.
seM 75	2	2	.	.	.	.	.	.	.	.	.	.	.	.	.	.	.	.	.	.	.	.	.	.	.	.	.	.	.	.	.	.	.	.	.	.	.	.	.	.	.	.	.	.	.	.	.	.	.
seM 76	2	1	.	.	.	.	.	.	.	.	.	.	.	.	.	.	.	.	.	.	.	.	.	.	.	.	.	.	.	.	.	.	.	.	.	.	.	.	.	.	.	.	.	.	.	.	.	.	.
seM 77	2	2	.	.	.	.	.	.	.	.	.	.	.	.	.	.	.	.	.	.	.	.	.	.	.	.	.	.	.	.	.	.	.	.	.	.	.	.	.	.	.	.	.	.	.	.	.	.	.
seM 80	2	1	.	.	.	.	.	.	.	.	.	.	.	.	.	.	.	.	.	.	.	.	.	.	.	.	.	.	.	.	.	.	.	.	.	.	.	.	.	.	.	.	.	.	.	.	.	.	.
seM 9	2	223	.	.	.	.	.	.	.	.	.	.	.	.	.	.	.	.	.	.	.	.	.	.	.	.	.	.	.	.	.	.	.	.	.	.	.	.	.	.	.	.	.	.	.	.	.	.	.
seM 100	3	26	.	.	.	.	.	.	.	.	.	.	.	.	.	.	.	.	.	.	.	.	.	.	.	.	.	.	.	.	.	.	.	.	.	.	.	.	.	.	.	.	.	.	.	.	.	.	.
seM 155	3	1	.	.	.	.	.	.	.	.	.	.	.	.	.	.	.	.	.	.	.	.	.	.	.	.	.	.	.	.	.	.	.	.	.	.	.	.	.	.	.	.	.	.	.	.	.	.	.
seM 86	3	1	.	.	.	.	.	.	.	.	.	.	.	.	.	.	.	.	.	.	.	.	.	.	.	.	.	.	.	.	.	.	.	.	.	.	.	.	.	.	.	.	.	.	.	.	.	.	.
seM 99	3	3	.	.	.	.	.	.	.	.	.	.	.	.	.	.	.	.	.	.	.	.	.	.	.	.	.	.	.	.	.	.	.	.	.	.	.	.	.	.	.	.	.	.	.	.	.	.	.
seM 129	4	5	.	.	.	.	.	.	.	.	.	.	.	.	.	.	.	.	.	.	.	.	.	.	.	.	.	.	.	.	.	.	.	.	.	.	.	.	.	.	.	.	.	.	.	.	.	.	.
seM 130	4	2	.	.	.	.	.	.	.	.	.	.	.	.	.	.	.	.	.	.	.	.	.	.	.	.	.	.	.	.	.	.	.	.	.	.	.	.	.	.	.	.	.	.	.	.	.	.	.
seM 135	4	3	.	.	.	.	.	.	.	.	.	.	.	.	.	.	.	.	.	.	.	.	.	.	.	.	.	.	.	.	.	.	.	.	.	.	.	.	.	.	.	.	.	.	.	.	.	.	.
seM 15	4	1	.	.	.	.	.	.	.	.	.	.	.	.	.	.	.	.	.	.	.	.	.	.	.	.	.	.	.	.	.	.	.	.	.	.	.	.	.	.	.	.	.	.	.	.	.	.	.
seM 153	4	4	.	.	.	.	.	.	.	.	.	.	.	.	.	.	.	.	.	.	.	.	.	.	.	.	.	.	.	.	.	.	.	.	.	.	.	.	.	A	.	.	.	.	.	.	.	.	.
seM 154	4	1	.	.	.	.	G	.	.	.	.	.	.	.	.	.	.	.	.	.	.	.	.	.	.	.	.	.	.	.	.	.	.	.	.	.	.	.	.	.	.	.	.	.	.	.	.	.	.
seM 158	4	1	.	.	.	.	.	.	.	.	.	.	.	.	.	.	.	.	.	.	.	.	.	.	.	.	.	.	.	.	.	.	.	.	.	.	.	.	.	.	.	.	.	.	.	.	.	.	.
seM 16	4	11	.	.	.	.	.	.	.	.	.	.	.	.	.	.	.	.	.	.	.	.	.	.	.	.	.	.	.	.	.	.	.	.	.	.	.	.	.	.	.	.	.	.	.	.	.	.	.
seM 194	4	3	.	.	.	.	.	.	.	.	.	.	.	.	.	.	.	.	.	.	.	.	.	.	.	.	.	.	.	.	.	.	.	.	.	.	.	.	.	.	.	.	.	.	.	.	.	.	.
seM 43	4	1	.	.	.	.	.	.	.	.	.	.	.	.	.	.	.	.	.	.	.	.	.	.	.	.	.	.	.	.	.	.	.	.	.	.	.	.	.	.	.	.	.	.	.	.	.	.	.
seM 44	4	6	.	.	.	.	.	.	.	.	.	.	.	.	.	.	.	.	.	.	.	.	.	.	.	.	.	.	.	.	.	.	.	.	.	.	.	.	.	.	.	.	.	.	.	.	.	.	.
seM 45	4	5	.	.	.	.	.	.	.	.	.	.	.	.	.	.	.	.	.	.	.	.	.	.	.	.	.	.	.	.	.	.	.	.	.	.	.	.	.	.	.	.	.	.	.	.	.	.	.
seM 53	4	2	.	.	.	.	.	.	.	.	.	.	.	.	.	.	.	.	.	.	.	.	.	.	.	.	.	.	.	.	.	.	.	.	.	.	.	.	.	.	.	.	.	.	.	.	.	.	.
seM 54	4	2	.	.	.	.	.	.	.	.	.	.	.	.	.	.	.	.	.	.	.	.	.	.	.	.	.	.	.	.	.	.	.	.	.	.	.	.	.	.	.	.	.	.	.	.	.	.	.
seM 56	4	1	.	.	.	.	.	.	.	.	.	.	.	.	.	.	.	.	.	.	.	.	.	.	.	.	.	.	.	.	.	.	.	.	.	.	.	.	.	.	.	.	.	.	.	.	.	.	.
seM 61	4	7	.	.	.	.	.	.	.	.	.	.	.	.	.	.	.	.	.	.	.	.	.	.	.	.	.	.	.	.	.	.	.	.	.	.	.	.	.	.	.	.	.	.	.	.	.	.	.
seM 1	5	10	.	.	.	.	.	.	.	.	.	.	.	.	.	.	.	.	.	.	.	.	.	.	.	.	.	.	.	.	.	.	.	.	.	.	.	.	.	.	.	.	.	.	.	.	.	.	.
seM 110	5	1	.	.	.	.	.	.	.	.	.	.	.	.	.	.	.	.	.	.	.	.	.	.	.	.	.	.	.	.	.	.	.	.	.	.	.	.	.	.	.	.	.	.	.	.	.	.	.
seM 12	5	1	.	.	.	.	.	.	.	.	.	.	.	.	.	.	.	.	.	.	.	.	.	.	.	.	.	.	.	.	.	.	.	.	.	.	.	.	.	.	.	.	.	.	.	.	.	.	.
seM 165	5	4	.	.	.	.	.	.	.	.	.	.	.	.	.	.	.	.	.	.	.	.	.	.	.	.	.	.	.	.	.	.	.	.	.	.	.	.	.	.	.	.	.	.	.	.	.	.	.
seM 167	5	1	.	.	.	.	.	.	.	.	.	.	.	.	.	.	.	.	.	.	.	.	.	.	.	.	.	.	.	.	.	.	.	.	.	.	.	.	.	.	.	.	.	.	.	.	.	.	.
seM 174	5	1	.	.	.	.	.	.	.	.	.	.	.	.	.	.	.	.	.	.	.	.	.	.	.	.	.	.	.	.	.	.	.	.	.	.	.	.	.	.	.	.	.	.	.	.	.	.	.
seM 177	5	1	.	.	.	.	.	.	.	.	.	.	.	.	.	.	.	.	.	.	.	.	.	.	.	.	.	.	.	.	.	.	.	.	.	.	.	.	.	.	.	.	.	.	.	.	T	.	.
seM 3	5	1	.	.	.	.	.	.	.	.	.	.	.	.	.	.	.	.	.	.	.	.	.	.	.	.	.	.	.	.	.	.	.	.	.	.	.	.	.	.	.	.	.	.	.	.	.	.	.
seM 4	5	4	.	.	.	.	.	.	.	.	.	.	.	.	.	.	.	.	.	.	.	.	.	.	.	.	.	.	.	.	.	.	.	.	.	.	.	.	.	.	.	.	.	.	.	.	.	.	.
seM 58	5	9	.	.	.	.	.	.	.	.	.	.	.	.	.	.	.	.	.	.	.	T	.	.	.	.	.	.	.	.	.	.	.	.	.	.	.	.	.	.	.	.	.	.	.	.	.	.	.
seM 59	5	26	.	.	.	.	.	.	.	.	.	.	.	.	.	.	.	.	.	.	.	.	.	.	.	.	.	.	.	.	.	.	.	.	.	.	.	.	.	.	.	.	.	.	.	.	.	.	.
seM 7	5	29	.	.	.	.	.	.	.	.	.	.	.	.	.	.	.	.	.	.	.	.	.	.	.	.	.	.	.	.	.	.	.	.	.	.	.	.	.	.	.	.	.	.	.	.	.	.	.
seM 6	5	30	.	.	.	.	.	.	.	.	.	.	.	.	.	.	.	.	.	.	.	.	.	.	.	.	.	.	.	.	.	.	.	.	.	.	.	.	.	.	.	.	.	.	.	.	.	.	.
seM 71	5	1	.	.	.	.	.	.	.	.	.	.	.	.	.	.	.	.	.	.	.	.	.	.	.	.	.	.	.	.	.	.	.	.	.	.	.	.	.	.	.	.	.	.	.	.	.	.	.
seM 83	5	1	.	.	.	.	.	.	.	.	.	.	.	.	.	.	.	.	.	.	.	.	.	.	.	.	.	.	.	.	.	.	.	.	.	.	.	.	.	.	.	.	.	.	.	.	.	.	.
seM 105	6	8	.	.	.	.	.	.	.	.	.	.	.	.	.	.	.	.	.	.	.	.	.	.	.	.	.	.	.	.	.	.	.	.	.	.	.	.	.	.	.	.	.	.	.	.	.	.	.
seM 124	6	1	.	.	.	.	.	.	.	.	.	.	.	.	.	.	.	.	.	.	.	.	.	.	.	.	.	.	.	.	.	.	.	.	.	.	.	.	.	.	.	.	.	.	.	.	.	.	.
seM 159	6	1	.	.	.	.	.	.	.	.	.	.	.	.	.	.	.	.	.	.	.	.	.	.	.	.	.	.	.	.	.	.	.	.	.	.	.	.	.	.	.	.	.	.	.	.	.	.	.
seM 182	6	1	.	.	.	.	.	.	.	.	.	.	.	.	.	.	.	.	.	.	.	.	.	.	.	.	.	.	.	.	.	.	.	.	.	.	.	.	.	.	.	.	.	.	.	.	.	.	.
seM 183	6	1	.	.	.	.	.	.	.	.	.	.	.	.	.	.	.	.	.	.	.	.	.	.	.	.	.	.	.	.	.	.	.	.	.	.	.	.	.	.	.	.	.	.	.	.	.	.	.
seM 185	6	1	.	.	.	.	.	.	T	.	.	.	.	.	.	.	.	.	.	.	.	.	.	.	.	.	.	.	.	.	.	.	.	.	.	.	.	.	.	.	.	.	.	.	.	.	.	.	.
seM 38	6	5	.	.	.	.	.	.	.	.	.	.	.	.	.	.	.	.	.	.	.	.	.	.	.	.	.	.	.	.	.	.	.	.	.	.	.	.	.	.	.	.	.	.	.	.	.	.	.
seM 39	6	3	.	.	.	.	.	.	.	.	.	.	.	.	.	.	.	.	.	.	.	.	.	.	.	.	.	.	.	.	.	.	.	.	.	.	.	.	.	.	.	.	.	.	.	.	.	.	.
seM 74	6	1	.	.	.	.	.	.	.	.	.	.	.	.	.	.	.	.	.	.	.	.	.	.	.	.	.	.	.	.	.	.	.	.	.	.	.	.	.	.	.	.	.	.	.	.	.	.	.
seM 8	6	1	.	.	.	.	.	.	.	.	.	.	.	.	.	.	.	.	.	.	.	.	.	.	.	.	.	.	.	.	.	.	.	.	.	.	.	.	.	.	.	.	.	.	.	.	.	.	.
seM 92	6	1	.	.	.	.	.	.	.	.	.	.	.	.	.	.	.	.	.	.	.	.	.	.	.	.	.	.	.	.	.	.	.	.	.	.	.	.	.	.	.	.	.	.	.	.	.	.	.
seM 96	6	1	.	.	.	.	.	.	.	.	.	.	.	.	.	.	.	.	.	.	.	.	.	.	.	.	.	.	.	.	.	.	.	.	.	.	.	.	.	.	.	.	.	.	.	.	.	.	.
seM 97	6	3	.	.	.	.	.	.	.	.	.	.	.	.	.	.	.	.	.	.	.	.	.	.	.	.	.	.	.	.	.	.	.	.	.	.	.	.	.	.	.	.	.	.	.	.	.	.	.
[truncated: 280 more columns]

## Sheet: Table S4 B
Table S4 B. Amino acid diversity across the variable region of SeM. BAPS-1 SeM alleles are highlighted in teal, BAPS-2 in navy, BAPS-3 in yellow, BAPS-4 in cornflower blue, BAPS-5 in red and BAPS-6 in green. The 20 amino acid sites exhibiting homoplasy are highlighted in orange.
Amino acid #		38	39	40	41	42	43	44	45	46	47	48	49	50	51	52	53	54	55	56	57	58	59	60	61	62	63	64	65	66	67	68	69	70	71	72	73	74	75	76	77	78	79	80	81	82	83	84	85
Reference amino acid		S	E	V	S	R	T	A	T	P	R	L	S	R	D	L	K	N	R	L	S	E	I	A	I	S	R	D	A	S	S	A	Q	K	V	R	N	L	L	K	G	A	S	V	G	D	L	Q	A
SeM allele	PW
seM 11	1	.	.	.	.	.	.	.	.	.	.	.	.	.	.	.	.	.	.	.	.	.	.	.	.	.	G	.	.	.	.	.	.	.	.	.	.	.	.	.	.	.	.	.	.	.	.	.	.
seM 147	1	.	.	.	.	.	.	.	.	.	.	.	.	.	.	.	.	.	.	.	.	D	.	.	.	.	.	.	.	.	.	.	.	.	.	.	.	.	.	.	.	.	.	.	.	.	.	.	.
seM 161	1	.	.	.	.	.	.	.	.	.	.	.	.	.	.	.	.	.	.	.	.	V	.	.	.	.	G	.	.	.	.	.	.	.	.	.	.	.	.	.	.	.	.	.	.	.	.	.	.
seM 162	1	P	.	.	.	.	.	.	.	.	.	.	.	.	.	.	.	.	.	.	.	D	.	.	.	.	.	.	.	.	.	.	.	.	.	.	.	.	.	.	.	.	.	.	.	.	.	.	.
seM 163	1	.	.	.	.	.	.	.	.	.	.	.	.	.	.	.	.	.	.	.	N	D	.	.	.	.	G	.	.	.	.	.	.	.	.	.	.	.	.	.	.	.	.	.	.	.	.	.	.
seM 169	1	.	.	.	.	.	.	.	.	.	.	.	.	.	.	.	.	.	.	.	.	V	.	.	.	.	.	.	.	.	.	.	.	.	.	.	.	.	.	.	.	.	.	.	.	.	.	.	.
seM 178	1	.	.	.	.	.	.	.	.	.	.	.	.	.	.	.	.	.	.	.	.	.	.	.	.	.	.	.	.	.	.	.	.	.	.	.	.	.	.	.	.	.	.	.	.	.	.	.	.
seM 179	1	.	.	.	.	.	.	.	.	.	.	.	.	.	.	.	.	.	.	.	.	V	.	.	.	.	G	.	.	Q	K	.	.	.	.	.	.	.	.	.	.	.	.	.	.	.	.	.	.
seM 18	1	P	.	.	.	.	.	.	.	.	.	.	.	.	.	.	.	.	.	.	.	.	.	.	.	.	.	.	.	.	.	.	.	.	.	.	.	.	.	.	.	.	.	.	.	.	.	.	.
seM 180	1	.	.	.	.	.	.	.	.	.	.	.	.	.	.	.	.	.	.	.	.	G	.	.	.	.	.	.	.	.	.	.	.	.	.	.	.	.	.	.	.	.	.	.	.	.	.	.	.
seM 181	1	.	.	.	.	.	.	.	.	.	.	.	.	.	.	.	.	.	.	.	.	D	.	.	.	.	.	.	T	.	.	.	.	.	.	.	.	.	.	.	.	.	.	.	.	.	.	.	.
seM 184	1	.	.	.	.	.	.	.	.	.	.	.	.	.	.	.	.	.	.	.	.	D	.	.	.	.	.	Y	.	.	.	.	.	.	.	.	.	.	.	.	.	.	.	.	.	.	.	.	.
seM 186	1	P	.	.	.	.	.	.	.	.	.	.	.	.	.	.	.	.	.	.	.	.	.	.	.	.	.	.	T	.	.	.	.	.	.	.	.	.	.	.	.	.	.	.	.	.	.	.	.
seM 187	1	.	.	.	.	.	.	.	.	.	.	.	.	.	.	.	.	.	.	.	.	V	.	.	.	.	G	.	.	.	.	.	.	.	.	.	.	.	.	.	.	.	.	.	.	.	.	.	.
seM 19	1	P	.	.	.	.	.	.	.	.	.	.	.	.	.	.	.	.	.	.	.	.	.	.	.	.	.	.	.	.	.	.	.	.	.	.	.	.	.	.	.	.	.	.	.	.	.	.	.
seM 2	1	.	.	.	.	.	.	.	.	.	.	.	.	.	.	.	.	.	.	.	.	D	.	.	.	.	G	.	.	.	.	.	.	.	.	.	.	.	.	.	.	.	.	.	.	.	.	.	.
seM 20	1	P	.	.	.	.	.	.	.	.	.	.	.	.	.	.	.	.	.	.	.	.	.	.	.	.	.	.	.	.	.	.	.	.	.	.	.	.	.	.	.	.	.	.	.	.	.	.	.
seM 21	1	P	.	.	.	.	.	.	.	.	.	.	.	.	.	.	.	.	.	.	.	.	.	.	.	.	.	.	.	.	.	.	.	.	.	.	.	.	.	.	.	.	.	.	.	.	.	.	.
seM 22	1	P	.	.	.	.	.	.	.	.	.	.	.	.	.	.	.	.	.	.	.	.	.	.	.	.	G	.	.	.	.	.	.	.	.	.	.	.	.	.	.	.	.	.	.	.	.	.	.
seM 24	1	P	.	.	.	.	.	.	.	.	.	.	.	.	.	.	.	.	.	.	.	.	.	.	.	.	G	.	.	.	.	.	.	.	.	.	.	.	.	.	.	.	.	.	.	.	.	.	.
seM 28	1	.	.	.	.	.	.	.	.	.	.	.	.	.	.	.	.	.	.	.	.	D	.	.	.	.	.	.	.	.	.	.	.	.	.	.	.	.	.	.	.	.	.	.	.	.	.	.	.
seM 30	1	.	.	.	.	.	.	.	.	.	.	.	.	.	.	.	.	.	.	.	.	D	.	.	.	.	.	.	.	.	.	.	.	.	.	.	.	.	.	.	.	.	.	.	.	.	.	.	.
seM 33	1	.	.	.	.	.	.	.	.	.	.	.	.	.	.	.	.	.	.	.	.	D	.	.	.	.	G	.	.	.	.	.	.	.	.	.	.	.	.	.	.	.	.	.	.	.	.	.	.
seM 91	1	.	.	.	.	.	.	.	.	.	.	.	.	.	.	.	.	.	.	.	.	.	.	.	.	.	.	.	.	.	.	.	.	.	.	.	.	.	.	.	.	.	.	.	.	.	.	.	.
seM 94	1	.	.	.	.	.	.	.	.	.	.	.	.	.	.	.	R	.	.	.	.	V	.	.	.	.	G	.	.	Q	K	.	.	.	.	.	.	.	.	.	.	.	.	.	.	.	.	.	.
seM 10	2	.	.	.	.	.	.	.	.	.	.	.	.	.	.	.	.	.	.	.	.	D	.	.	.	D	.	.	.	.	.	.	.	.	.	.	.	.	.	.	.	.	.	.	.	.	.	.	.
seM 156	2	.	.	.	.	.	.	.	.	.	.	.	.	.	.	.	.	.	.	.	.	D	.	.	.	G	.	.	.	.	.	.	.	.	.	.	.	.	.	.	.	.	.	.	.	.	.	.	.
seM 157	2	.	.	.	.	.	.	.	.	.	.	.	.	.	.	F	.	.	.	.	.	D	.	.	.	D	.	.	.	.	.	.	.	.	.	.	.	.	.	.	.	.	.	.	.	.	.	.	.
seM 160	2	.	.	.	.	.	.	.	.	.	.	.	.	.	.	.	.	.	.	.	.	Y	.	.	.	D	.	.	.	.	.	.	.	.	.	.	.	.	.	.	.	.	.	.	.	.	.	.	.
seM 164	2	.	.	.	.	.	.	.	.	.	.	.	.	.	.	.	.	.	.	.	.	D	.	.	.	D	.	.	.	.	.	.	.	.	.	.	.	.	.	.	.	.	.	.	.	.	.	.	.
seM 166	2	.	.	.	.	.	.	.	.	.	.	.	.	.	.	.	.	.	.	.	.	D	.	.	.	D	K	.	.	.	.	.	.	.	.	.	.	.	.	.	.	.	.	.	.	.	.	.	.
seM 168	2	.	.	.	.	.	.	.	.	.	.	.	.	.	.	.	.	.	.	.	.	V	.	.	.	D	.	.	.	.	.	.	.	.	.	.	.	.	.	.	.	.	.	.	.	.	.	.	.
seM 170	2	.	.	.	.	.	.	.	.	.	.	.	.	.	.	.	.	.	.	.	.	A	.	.	.	D	.	.	.	.	.	.	.	.	.	.	.	.	.	.	.	.	.	.	.	.	.	.	.
seM 171	2	.	.	.	.	.	.	.	.	.	.	.	.	.	.	.	.	.	.	.	.	.	.	.	.	D	.	.	.	.	.	.	.	.	.	.	.	.	.	.	.	.	.	.	.	.	.	.	.
seM 172	2	.	.	.	.	.	.	.	.	.	.	.	.	.	.	.	.	.	.	.	.	.	.	.	.	D	.	.	.	.	.	.	.	.	.	.	.	.	.	.	.	.	.	.	.	.	.	.	.
seM 173	2	.	.	.	.	.	.	.	.	.	.	.	.	.	.	.	.	.	.	.	.	D	.	.	.	G	.	.	.	.	.	.	.	.	.	.	.	.	.	.	.	.	.	.	.	.	.	.	.
seM 175	2	.	.	.	.	.	.	.	.	.	.	.	.	.	.	.	.	.	.	.	.	D	.	.	.	A	.	.	.	.	P	.	.	.	.	.	.	.	.	.	.	.	.	.	.	.	.	.	.
seM 176	2	.	.	.	.	.	.	.	.	.	.	.	.	.	.	.	.	.	.	.	.	.	.	.	.	D	.	.	.	.	.	.	.	.	.	.	.	.	.	.	.	.	.	.	.	.	.	.	.
seM 188	2	.	.	.	.	.	.	.	.	.	.	.	.	.	.	.	.	.	.	.	.	D	.	.	.	D	.	.	.	.	.	.	.	.	.	.	.	.	.	.	.	.	.	.	.	.	.	.	.
seM 189	2	.	.	.	.	.	.	.	.	.	.	.	.	.	.	.	.	.	.	.	.	Y	.	.	.	D	.	.	.	.	.	.	.	.	.	.	.	.	.	.	.	.	.	.	.	.	.	.	.
seM 46	2	.	.	.	.	.	.	.	.	.	.	.	.	.	.	.	.	.	.	.	.	.	.	.	.	G	.	G	.	.	.	.	.	.	.	.	.	.	.	.	.	.	.	.	.	.	.	.	.
seM 48	2	.	.	.	.	.	.	.	.	.	.	.	.	.	.	.	.	.	.	.	.	D	.	.	.	D	.	.	.	.	.	.	.	.	.	.	.	.	.	.	.	.	.	.	.	.	.	.	.
seM 51	2	.	.	.	.	.	.	.	.	.	.	.	.	.	.	.	.	.	.	.	.	.	.	.	.	G	.	.	.	.	.	.	.	.	.	.	.	.	.	.	.	.	.	.	.	.	.	.	.
seM 52	2	.	.	.	.	.	.	.	.	.	.	.	.	.	.	.	.	.	.	.	.	D	.	.	.	D	.	.	.	.	.	.	.	.	.	.	.	.	.	.	.	.	.	.	.	.	.	.	.
seM 55	2	.	.	.	.	.	.	.	.	.	.	.	.	.	.	.	.	.	.	.	.	.	.	.	.	D	.	.	.	.	.	.	.	.	.	.	.	.	.	.	.	.	.	.	.	.	.	.	.
seM 62	2	.	.	.	.	.	.	.	.	.	.	.	.	.	.	.	.	.	.	.	.	D	.	.	.	D	.	.	.	.	.	.	.	.	.	.	.	.	.	.	.	.	.	.	.	.	.	.	.
seM 68	2	.	.	.	R	.	.	.	.	.	.	.	.	.	.	.	.	.	.	.	.	D	.	.	.	D	.	.	.	.	.	.	.	.	.	.	.	.	.	.	.	.	.	.	.	.	.	.	.
seM 69	2	.	.	.	.	.	.	.	.	.	.	.	.	.	.	.	.	.	.	.	.	D	.	.	.	N	.	.	.	.	.	.	.	.	.	.	.	.	.	.	.	.	.	.	.	.	.	.	.
seM 72	2	.	.	.	.	.	.	.	.	.	.	.	.	.	.	.	.	.	.	.	.	.	.	.	.	D	.	.	.	.	.	.	.	.	.	.	.	.	.	.	.	.	.	.	.	.	.	.	.
seM 73	2	.	.	.	.	.	.	.	.	.	.	.	.	.	.	.	.	.	.	.	.	N	.	.	.	D	.	.	.	.	.	.	.	.	.	.	.	.	.	.	.	.	.	.	.	.	.	.	.
seM 75	2	.	.	.	.	.	.	.	.	.	.	.	.	.	.	.	.	.	.	.	.	D	.	.	.	D	.	.	.	.	.	.	.	.	.	.	.	.	.	.	.	.	.	.	.	.	.	.	.
seM 76	2	.	.	.	.	.	.	.	.	.	.	.	.	.	.	.	.	.	.	.	.	V	.	.	.	D	.	.	.	.	.	.	.	.	.	.	.	.	.	.	.	.	.	.	.	.	.	.	.
seM 77	2	.	.	.	.	.	.	.	.	.	.	.	.	.	.	.	.	.	.	.	.	D	.	.	.	D	.	.	.	.	.	.	.	.	.	.	.	.	.	.	.	.	.	.	.	.	.	.	.
seM 80	2	.	.	.	.	.	.	.	.	.	.	.	.	.	.	.	.	.	.	.	.	D	.	.	.	V	.	.	.	.	.	.	.	.	.	.	.	.	.	.	.	.	.	.	.	.	.	.	.
seM 9	2	.	.	.	.	.	.	.	.	.	.	.	.	.	.	.	.	.	.	.	.	D	.	.	.	D	.	.	.	.	.	.	.	.	.	.	.	.	.	.	.	.	.	.	.	.	.	.	.
seM 100	3	.	.	.	.	.	.	.	.	.	.	.	.	.	.	.	.	.	.	.	.	D	.	.	.	G	G	.	.	.	.	.	P	.	.	.	.	.	.	.	.	.	.	.	.	.	.	.	.
seM 155	3	.	.	.	.	.	.	.	.	.	.	.	.	.	.	.	.	.	.	.	.	D	.	.	.	G	G	.	.	.	.	.	P	.	.	.	.	.	.	.	.	.	.	.	.	.	.	.	.
seM 86	3	.	.	.	.	.	.	.	.	.	.	.	.	.	.	.	.	.	.	.	.	D	.	.	.	G	.	.	.	.	.	.	.	.	.	.	.	.	.	.	.	.	.	.	.	.	.	.	.
seM 99	3	.	.	.	.	.	.	.	.	.	.	.	.	.	.	.	.	.	.	.	.	D	.	.	.	G	.	.	.	.	.	.	.	.	.	.	.	.	.	.	.	.	.	.	.	.	.	.	.
seM 129	4	.	.	.	.	.	.	.	.	.	.	.	.	.	.	.	.	.	.	.	G	.	.	.	.	.	.	.	.	.	.	.	.	.	.	.	.	.	.	.	.	.	.	.	.	.	.	.	.
seM 130	4	.	.	.	.	.	.	.	.	.	.	.	.	.	.	.	.	.	.	.	.	V	.	.	.	.	.	.	.	.	.	.	.	.	.	.	.	.	.	.	.	.	.	.	.	.	.	.	.
seM 135	4	.	.	.	.	.	.	.	.	.	.	.	.	.	.	.	.	.	.	.	D	.	.	.	.	.	.	.	.	.	.	.	.	.	.	.	.	.	.	.	.	.	.	.	.	.	.	.	.
seM 15	4	.	.	.	.	.	.	.	.	.	.	.	.	.	.	.	.	.	.	.	.	.	.	.	.	.	.	.	.	.	.	.	.	.	.	.	.	.	.	.	.	.	.	.	.	.	.	.	.
seM 153	4	.	.	.	.	.	.	.	.	.	.	.	.	H	.	.	.	.	.	.	D	.	.	.	.	.	.	.	.	.	.	.	.	.	.	.	.	.	.	.	.	.	.	.	.	.	.	.	.
seM 154	4	.	G	.	.	.	.	.	.	.	.	.	.	.	.	.	.	.	.	.	.	D	.	.	.	.	.	.	.	.	.	.	.	.	.	.	.	.	.	.	.	.	.	.	.	.	.	.	.
seM 158	4	.	.	.	.	.	.	.	.	.	.	.	.	.	.	.	.	.	.	.	.	D	.	.	.	.	.	.	D	.	.	.	.	.	.	.	.	.	.	.	.	.	.	.	.	.	.	.	.
seM 16	4	.	.	.	.	.	.	.	.	.	.	.	.	.	.	.	.	.	.	.	.	.	.	G	.	.	.	.	.	.	.	.	.	.	.	.	.	.	.	.	.	.	.	.	.	.	.	.	.
seM 194	4	.	.	.	.	.	.	.	.	.	.	.	.	.	.	.	.	.	.	.	N	.	.	.	.	.	.	G	P	H	Q	P	K	.	.	.	.	.	.	.	.	.	.	.	.	.	.	.	.
seM 43	4	.	.	.	.	.	.	.	.	.	.	.	.	.	.	.	.	.	.	.	.	.	.	.	.	.	.	.	.	.	.	.	.	.	.	.	.	.	.	.	.	.	.	.	.	.	.	.	.
seM 44	4	.	.	.	.	.	.	.	.	.	.	.	.	.	.	.	.	.	.	.	.	.	.	G	.	.	.	.	.	.	.	.	.	.	.	.	.	.	.	.	.	.	.	.	.	.	.	.	.
seM 45	4	.	.	.	.	.	.	.	.	.	.	.	.	.	.	.	.	.	.	.	.	.	.	G	.	.	.	.	.	.	.	.	.	.	.	.	.	.	.	.	.	.	.	.	.	.	.	.	.
seM 53	4	.	.	.	.	.	.	.	.	.	.	.	.	.	.	.	.	.	.	.	.	.	.	G	.	.	.	.	.	.	.	.	.	.	.	.	.	.	.	.	.	.	.	.	.	.	.	.	.
seM 54	4	.	.	.	.	.	.	.	.	.	.	.	.	.	.	.	.	.	.	.	.	.	.	G	.	.	.	.	.	.	.	.	.	.	.	.	.	.	.	.	.	.	.	.	.	.	.	.	.
seM 56	4	.	.	.	.	.	.	.	.	.	.	.	.	.	.	.	.	.	.	.	.	.	.	G	.	.	.	.	.	.	.	.	.	.	.	.	.	.	.	.	.	.	.	.	.	.	.	.	.
seM 61	4	.	.	.	.	.	.	.	.	.	.	.	.	.	.	.	.	.	.	.	.	D	.	.	.	.	.	.	.	.	.	.	.	.	.	.	.	.	.	.	.	.	.	.	.	.	.	.	.
seM 1	5	.	.	.	.	.	.	.	.	.	.	.	.	.	.	.	.	.	.	.	.	.	.	.	.	.	.	.	.	.	.	.	.	.	.	.	.	.	.	.	.	.	.	.	.	.	.	.	.
seM 110	5	.	.	.	.	.	.	.	.	.	.	.	.	.	.	.	.	.	.	.	.	.	.	.	.	.	.	.	.	.	.	.	.	.	.	.	.	.	.	.	.	.	.	.	.	.	.	.	.
seM 12	5	.	.	.	.	.	.	.	.	.	.	.	.	.	.	.	.	G	.	.	.	.	.	.	.	.	.	.	V	.	.	.	.	.	.	.	.	.	.	.	.	.	.	.	.	.	.	.	.
seM 165	5	.	.	.	.	.	.	.	.	.	.	.	.	.	.	.	.	.	.	.	.	.	.	.	.	.	.	.	.	.	.	.	.	.	.	.	.	.	.	.	.	.	.	.	.	.	.	.	.
seM 167	5	.	.	.	.	.	.	.	.	.	.	.	.	.	.	.	.	.	.	.	N	.	.	.	.	.	.	.	.	.	.	.	.	.	.	.	.	.	.	.	.	.	.	.	.	.	.	.	.
seM 174	5	.	.	.	.	.	.	.	.	.	.	.	.	.	.	.	.	.	.	.	.	.	.	.	.	.	.	.	.	.	.	.	.	.	.	.	.	.	.	.	.	.	.	.	.	.	.	.	.
seM 177	5	.	.	.	.	.	.	.	.	.	.	.	.	.	.	F	.	.	.	.	.	.	.	.	.	.	.	.	T	.	.	.	.	.	.	.	.	.	.	.	.	.	.	.	.	.	.	.	.
seM 3	5	.	.	.	.	.	.	.	.	.	.	.	.	.	.	.	.	.	.	.	.	.	.	.	.	.	.	.	.	.	.	.	.	.	.	.	.	.	.	.	.	.	.	.	.	.	.	.	.
seM 4	5	.	.	.	.	.	.	.	.	.	.	.	.	.	.	.	.	.	.	.	.	.	.	.	.	.	.	.	.	.	.	.	.	.	.	.	.	.	.	.	.	.	.	.	.	.	.	.	.
seM 58	5	.	.	.	.	.	.	V	.	.	.	.	.	.	.	.	.	.	.	.	N	.	.	.	.	.	.	.	V	.	.	.	.	.	.	.	.	.	.	.	.	.	.	.	.	.	.	.	.
seM 59	5	.	.	.	.	.	.	.	.	.	.	.	.	.	.	.	.	.	.	.	.	.	.	.	.	.	.	.	T	.	.	.	.	.	.	.	.	.	.	.	.	.	.	.	.	.	.	.	.
seM 7	5	.	.	.	.	.	.	.	.	.	.	.	.	.	.	.	.	.	.	.	.	.	.	.	.	.	.	.	.	.	.	.	.	.	.	.	.	.	.	.	.	.	.	.	.	.	.	.	.
seM 6	5	.	.	.	.	.	.	.	.	.	.	.	.	.	.	.	.	.	.	.	.	.	.	.	.	.	.	.	.	.	.	.	.	.	.	.	.	.	.	.	.	.	.	.	.	.	.	.	.
seM 71	5	.	.	.	.	.	.	.	.	.	.	.	.	.	.	.	.	.	.	.	.	.	.	.	.	.	.	.	.	.	.	.	.	.	.	.	.	.	.	.	.	.	.	.	.	.	.	.	.
seM 83	5	.	.	.	.	.	.	.	.	.	.	.	.	.	.	.	.	.	.	.	.	.	.	.	.	.	.	.	.	.	.	.	.	.	.	.	.	.	.	.	.	.	.	.	.	.	.	.	.
seM 105	6	.	.	.	.	.	.	.	.	.	.	.	.	.	.	.	.	.	.	.	.	V	.	.	.	.	.	.	.	.	.	.	.	.	.	.	.	.	.	.	.	.	.	.	.	.	.	.	.
seM 124	6	.	.	.	.	.	.	.	.	.	.	.	.	.	.	.	.	.	.	.	.	V	.	.	.	.	.	.	.	.	.	.	.	.	.	.	D	.	.	.	.	.	.	.	.	.	.	.	.
seM 159	6	.	.	.	.	.	.	.	.	.	.	.	.	.	.	.	.	.	S	.	.	V	.	.	.	.	.	.	.	.	.	.	.	.	.	.	.	.	.	.	.	.	.	.	.	.	.	.	.
seM 182	6	.	.	.	.	.	.	.	.	.	.	.	.	.	.	.	.	.	.	.	N	N	.	.	.	.	.	.	.	.	.	.	.	.	.	.	.	.	.	.	.	.	.	.	.	.	.	.	.
seM 183	6	.	.	.	.	.	.	.	.	.	.	.	.	.	.	.	.	.	.	.	N	.	.	.	.	.	.	.	.	.	.	.	.	.	.	.	.	.	.	.	.	.	.	.	.	.	.	.	.
seM 185	6	.	.	F	.	.	.	.	.	.	.	.	.	.	.	.	.	.	.	.	.	D	.	.	.	.	.	.	.	.	.	.	.	.	.	.	.	.	.	.	.	.	.	.	.	.	.	.	.
seM 38	6	.	.	.	.	.	.	.	.	.	.	.	.	.	.	.	.	.	.	.	N	D	.	.	.	.	.	.	.	.	.	.	.	.	.	.	.	.	.	.	.	.	.	.	.	.	.	.	.
seM 39	6	.	.	.	.	.	.	.	.	.	.	.	.	.	.	.	.	.	.	.	N	D	.	.	.	.	.	.	.	.	.	.	.	.	.	.	.	.	.	.	.	.	.	.	.	.	.	.	.
seM 74	6	.	.	.	.	.	.	.	.	.	.	.	.	.	.	.	.	.	.	.	.	G	.	.	.	.	.	.	.	.	.	.	.	.	.	.	.	.	.	.	.	.	.	.	.	.	.	.	.
seM 8	6	.	.	.	.	.	.	.	.	.	.	.	.	.	.	.	.	.	.	.	.	D	.	.	.	.	.	.	.	.	.	.	.	.	.	.	.	.	.	.	.	.	.	.	.	.	.	.	.
seM 92	6	.	.	.	.	.	.	.	.	.	.	.	.	.	.	.	.	.	.	.	N	D	.	.	.	.	.	.	.	.	.	.	.	.	.	.	.	.	.	.	.	.	.	.	.	.	.	.	.
seM 96	6	.	.	.	.	.	.	.	.	.	.	.	.	.	.	.	.	.	.	.	N	D	.	.	.	.	G	.	.	.	.	.	.	.	.	.	.	.	.	.	.	.	.	.	.	.	.	.	.
seM 97	6	.	.	.	.	.	.	.	.	.	.	.	.	.	.	.	.	.	.	.	.	D	.	.	.	.	.	.	T	.	.	.	.	.	.	.	.	.	.	.	.	.	.	.	.	.	.	.	.
[truncated: 61 more columns]
